# Supplementary material for: Uncovering New Drug Properties in Target-Based Drug–Drug Similarity Networks
Source: Pharmaceutics. 2020 Sep 16;12(9):879. doi: 10.3390/pharmaceutics12090879 (PMC7557376; doi:10.3390/pharmaceutics12090879)
Supplement: Supplementary file 1 [file pharmaceutics-12-00879-s001.zip]

Archive with 3 entries (3 files):
- DDSN.gephi
- pharmaceutics-911977 supplementary.pdf
- SupplementaryDDSN.xlsx
