# Supplementary material for: Uncovering New Drug Properties in Target-Based Drug–Drug Similarity Networks
Source: Pharmaceutics. 2020 Sep 16;12(9):879. doi: 10.3390/pharmaceutics12090879 (PMC7557376; doi:10.3390/pharmaceutics12090879)
Supplement: Supplementary file 1 [file pharmaceutics-12-00879-s001.zip › SupplementaryDDSN.xlsx]

## Sheet: Topo 1-26
Topology	Pharmacological dominant properties	No of nodes (i.e., drugs)	Modularity class(es)	No of confirmed drugs	Confirmed drugs [%]	No of confirmed drugs by DB	Confirmed by DrugBank [%]	No of drugs by literature	Confirmed by literature [%]	Not confirmed [%]	Drugs proposed for repositioning			Pharmacological property(-ies) to be confirmed	Btw/Deg max value			Observations
											Number		Name & Btw/Deg value		Drug	Modularity confirmation	Value
1	Antineoplastic drugs (mitotic inhibitors & DNA-damaging anticancer drugs)	37	18	29	75.6757	15	40.5405	14	37.8378	21.6216	8		Besifloxacin 0.031778, Pefloxacin 0.003952, Norfloxacin 0.003952, Ofloxacin 0.003952, Temafloxacin 0.00, Gemifloxacin 0.00, Grepafloxacin 0.00, Dexrazoxane 0.00	Antineoplastic properties	Amsacrine	by DB	0.164314	DrugBank includes antiinfective fluoroquinolones within the Antineoplastic agents' category, based on their inhibitory effect on topoisomerase II. However, 8 out of fluoroquinolones are not further confirmed by the corresponding DrugBank Drug indication or by literature.
2	Antihypertensive agents (sartans)	10	19	10	100	10	100	0	0	0	0		_	_	_			1) 100% of drugs are Angiotensin II receptor blockers; for all of them - the antiinflammatory effect is confirmed by literature. 2) Except telmisartan, all ARBs have B/D value = 0
3	Antiinflammatory drugs	84	17; 19	79	92.8571	55	65.4762	24	28.5714	5.95238	5		Glipizide 0.008518, Dihomo-gamma-linolenic acid 0.00, Purvalanol 0.00, Triamterene 0.00, Chlorpropamide 0.00	Antiinflammatory effect	Amiloride	by literature	0.0993049
4	Antibacterial tetracyclines & Aminoglycosides	20	17	19	95	19	95	0	0	5	1		Plerixafor 0.00	Antibacterial effect	Minocycline	by DB	0.269083
5	Platelet aggregation inhibitors	29	13; 17	27	93.1034	3	10.3448	24	82.7586	6.89655	2		Phosphoramidon 0.00, Thiorphan 0.00	Antiplatelet	Treprostinil	by DB	0.540748
6	Drugs interfering with hormone dependent cancers (i.e., breast, endometrial, prostate)	93	16	86	92.4731	25	26.8817	61	65.5914	7.52688	7		Azelaic acid 0.00023, Monobenzone 0.00, Budesonide 0.00, Eplerenone 0.00, Oxandrolone 0.00, Boldenone 0.00, Desoxycorticosterone Pivalate 0.00	Interference with hormone dependent cancers	Progesterone	by literature	0.151314	Azelaic acid, monobenzone, and budesonide are confirmed anticancer drugs (antileukemia, melanoma, and lung nodules, respectively).
7	Anticancer drugs (Molecularly targeted antineoplastic drugs)	92	5; 7; 14; 15; 16; 17; 19	68	73.913	22	23.913	46	50	26.087	24		Suramin 0.131748, Acetohydroxamic Acid 0.099305, Glyburide 0.043645, Gliquidone 0.042146, Tolbutamide 0.029715, Adenosine monophosphate 0.00, Glisoxepide 0.00, Argatroban 0.00, Lepirudin 0.00, Ximelagatran 0.00, Dabigatran etexilate 0.00, Hymenialdisine 0.00, Zalcitabine 0.00, Vildagliptin 0.00, Alogliptin 0.00, Saxagliptin 0.00, Linagliptin 0.00, Didanosine 0.00, Fondaparinux sodium 0.00, Ecabet…	Antineoplastic properties	Vandetanib	by DB	0.501173
8	Anti-allergic drugs	51	12	50	98.0392	44	86.2745	6	11.7647	1.96078	1		Butriptyline 0.000979	Antiallergic properties	Olopatadine	by DB	0.009953
9	Drugs acting on muscles	25	0; 12	22	88	18	72	4	16	12	3		Gadopentetate dimeglumine 0.00, Dacarbazine 0.00, Phenserine 0.00	Influencing muscle activity	Succinylcholine	by DB	0.052028
10	Vasodilator drugs	37	0; 3; 16	27	72.973	18	48.6486	9	24.3243	27.027	10		Tofisopam 0.016275; Mefloquine 0.010196; Oxtriphylline 0.008627; Enprofylline 0.00072; Roflumilast 0.00072; Aminophylline 0.000054; Levamisole 0.00; Cefdinir 0.00; (S)-Rolipram 0.00; (R)-Rolipram 0.00	Vasodilation	Nicotine	by literature	0.113251
11	Antiepileptic, hypnotic & sedative drugs	19	1; 3; 8	18	94.7368	16	84.2105	2	10.5263	5.26316	1		Barbituric acid derivative 0.000038	Anticonvulsant	Quinine	by literature	0.008062
12	Analgesic drugs (& drugs used in opiate withdrawal and side-effects)	46	2; 3; 6	45	97.8261	41	89.1304	4	8.69565	2.17391	1		Primaquine 0.00	Analgesic related effect	Nimodipine	by literature	0.197781
13	Cardiovascular drugs (Antihypertensive, anti-arrhythmic, and anti-angina drugs, mostly beta-blockers)	26	6; 9; 10; 12	25	96.1538	24	92.3077	1	3.84615	3.84615	1		Betazole 0.00	Cardiovascular effect	Ketotifen	by literature	3.22862	22 (84.62%) drugs interact with beta-adrenergic receptors, including diltiazem, ketotifen.
14	Anticholinergic drugs	53	10	53	100	53	100	0	0	0	0		__	__	Disopyramide	by DB	0.012772
15	Drugs interfering with Parasympathetic Nervous System	97	6; 8; 10; 12	82	84.5361	41	42.268	41	42.268	15.4639	15		Doxazosin 0.005736, Terazosin 0.005736, Prazosin 0.005736, Paliperidone 0.005519, Aripiprazole 0.002284, Fenoldopam 0.000502, Dapiprazole 0.000333, Alfuzosin 0.000333, Tamsulosin 0.000333, Silodosin 0.000333, Amisulpiride 0.000111, Carphenazine 0.000014, Acetophenazine 0.000014, Amperozide 0.00, Alizapride 0.00	Infuence on the cholinergic system	Minaprine	by DB	0.040008
16	Central Nervous System acting drugs - Antidepressants and CNS stimulants	26	8	26	100	24	92.3077	2	7.69231	0	0		_	_	Cocaine	by DB	0.019311
17	Sympathetic Nervous System acting drugs	61	5; 8	57	93.4426	52	85.2459	5	8.19672	6.55738	4		Benzocaine 0.00, Proparacaine 0.00, Dyclonine 0.00, Oxybuprocaine 0.00	__	Epinephrine	by DB	0.090205
18	Antimigraine & antiemetic drugs	26	5; 8; 9; 10	18	69.2308	11	42.3077	7	26.9231	30.7692	8		Captodiame 0.01113, Ropinirole 0.0043, MDMA (Ecstasy) 0.001447, Dofetilide 0.000257, Rotigotine 0.000923, L-DOPA 0.000111, Vilazodone 0.00, Alosetron 0.00	Antimigraine or antiemetic effect	Ginkgo biloba	by literature	0.126188	Migraine is offen accompanied by nausea and vomiting https://medlineplus.gov/migraine.html // https://www.nhs.uk/conditions/migraine/
19	Antiarrhythmics, Anticonvulsants	24	4; 5; 8	19	79.1667	16	66.6667	3	12.5	20.8333	5		Acarbose 0.132275, Hexylcaine 0.003140, Benzonatate 0.00, Miglitol 0.00, Voglibose 0.00	Antiarrhytmic or antiepileptic effect	Acarbose	not confirmed	0.132275
20	Antidepressants, Anti-Parkinson drugs	21	5; 8	15	71.4286	12	57.1429	3	14.2857	28.5714	6		Quinidine 0.02373, Propafenone 0.02373, Cinchocaine 0.006865, MMDA 0.005781, Aprindine 0.004286, Mephentermine 0.00	Antidepressant or antiparkinson activity	Phenelzine	by DB	0.0805427
21	Drugs interfering with epilepsy and blood pressure	12	5; 6; 7; 8; 19	8	66.6667	5	41.6667	3	25	33.3333	4		Miconazole 0.078084, Quinidine barbiturate 0.0212, Cromoglicic acid 0.00, Phenazopyridine 0.00	Interference with epilepsy or blood pressure	Zonisamide	by DB	0.106796
22	Antihypertensive and anticonvulsant agents	20	2; 6	19	95	16	80	3	15	5	1		Cyclandelate 0.00	Antihypertensive or antiepileptic effect	Felodipine	by DB; 9 antihypertensive drugs (according to DB) are also confirmed by literature as anticonvulsant agents, thus revealing a link between this two conditions	0.113838
23	Miscellaneous Central Nervous System Agents (anesthetic/analgesic/muscle relaxant drugs)	19	0; 2; 5; 8; 10; 11	15	78.9474	14	73.6842	1	5.26316	21.0526	4		Halofantrine 0.022402, Ibutilide 0.016232, Pentolinium 0.000909, Trimetaphan 0.00	Pharmacodynamic effect on Central Nervous System	Halothane	by DB	0.025476
24	Drugs interfering with the homeostasis of potassium, sodium & calcium	51	5; 6; 7; 19	33	64.7059	26	50.9804	7	13.7255	35.2941	18		Progabide 0.039673, Bethanidine 0.0270308, Ellagic Acid 0.0240726, Vigabatrin 0.014182, Ethinamate 0.0000347, Bretylium 0.00, Baclofen 0.00, Methocarbamol 0.00, Arbaclofen Placarbil 0.00, Naftifine 0.00, Terbinafine 0.00, Butenafine 0.00, Mafenide 0.00, Arbaclofen 0.00, Succinic acid 0.00, Pyridoxal Phosphate 0.00, Pyruvic acid 0.00, L-Alanine 0.00	Interference with sodium, potassium or calcium levels	Thiamylal	by literature	0.0731015
25	Antifungal agent	22	5; 7	15	68.1818	13	59.0909	2	9.09091	31.8182	7		Meprobamate 0.106313, Enflurane 0.015331, Isoflurane 0.005871, Sevoflurane 0.005871, Desflurane 0.002372, Methyprylon 0.00, Glutethimide 0.00, Perampanel 0.00	Antifungal activity	Meprobamate	not confirmed	0.106313	Antifungal activity at respiratory system level (when inhaled) or at topic/skin level (topical administration)
26	Hypnotic & sedative drugs	7	7	7	100	7	100	0	0	0	0		_	_	Flunitrazepam	by DB	0.065874	_
		1008		872	86.5079	600	59.5238	272	26.9841	13.4921	136
											13.4921

## Sheet: Topo 1
id	label	timeset	targets	componentnumber	degree	eccentricity	closnesscentrality	betweenesscentrality	modularity_class	clustering	triangles	pageranks	eigencentrality	authority	hub	bperdpower	btimesdpower
8593	Amsacrine		Potassium voltage-gated channel subfamily H member 2***DNA topoisomerase 2-alpha***	0	42	8	0.317165	0.0690119	18	0.488966	421	0.00143646	0.061745	0.00116424	0.00116424	0.164314	2.8985
	antineoplastic		https://www.drugbank.ca/drugs/DB00276
8636	Vindesine		Tubulin beta-1 chain***	0	2	11	0.163846	0	18	1	1	0.000536699	0.000229943	8.1226e-05	8.1226e-05	0	0
	antineoplastic		https://www.drugbank.ca/drugs/DB00309
8637	Paclitaxel		Tubulin beta-1 chain***Apoptosis regulator Bcl-2***	0	2	11	0.163846	0	18	1	1	0.000536699	0.000229943	8.1226e-05	8.1226e-05	0	0
	antineoplastic		https://www.drugbank.ca/drugs/DB01229
8662	Valrubicin		DNA topoisomerase 2-alpha***	0	22	9	0.242885	0	18	1	231	0.00101976	0.0065258	0.000622732	0.000622732	0	0
	antineoplastic		https://www.drugbank.ca/drugs/DB00385
8663	Teniposide		DNA topoisomerase 2-alpha***	0	22	9	0.242885	0	18	1	231	0.00101976	0.0065258	0.000622732	0.000622732	0	0
	antineoplastic		https://www.drugbank.ca/drugs/DB00444
8667	Daunorubicin		DNA topoisomerase 2-alpha***DNA topoisomerase 2-beta***	0	22	9	0.242885	0	18	1	231	0.00101976	0.0065258	0.000622732	0.000622732	0	0
	antineoplastic		https://www.drugbank.ca/drugs/DB00694
8668	Etoposide		DNA topoisomerase 2-alpha***DNA topoisomerase 2-beta***	0	22	9	0.242885	0	18	1	231	0.00101976	0.0065258	0.000622732	0.000622732	0	0
	antineoplastic		https://www.drugbank.ca/drugs/DB00773
8669	Doxorubicin		DNA topoisomerase 2-alpha***	0	22	9	0.242885	0	18	1	231	0.00101976	0.0065258	0.000622732	0.000622732	0	0
	antineoplastic		https://www.drugbank.ca/drugs/DB00997
8672	Idarubicin		DNA topoisomerase 2-alpha***	0	22	9	0.242885	0	18	1	231	0.00101976	0.0065258	0.000622732	0.000622732	0	0
	antineoplastic		https://www.drugbank.ca/drugs/DB01177
8674	Mitoxantrone		DNA topoisomerase 2-alpha***	0	22	9	0.242885	0	18	1	231	0.00101976	0.0065258	0.000622732	0.000622732	0	0
	antineoplastic		https://www.drugbank.ca/drugs/DB01204
8699	Vinorelbine		Tubulin beta chain***	0	3	10	0.1958	0	18	1	3	0.000499437	0.000504926	0.000108301	0.000108301	0	0
	antineoplastic		https://www.drugbank.ca/drugs/DB00361
8701	Epirubicin		Chromodomain-helicase-DNA-binding protein 1***DNA topoisomerase 2-alpha***	0	22	9	0.242885	0	18	1	231	0.00101976	0.0065258	0.000622732	0.000622732	0	0
	antineoplastic		https://www.drugbank.ca/drugs/DB00445
8702	Vincristine		Tubulin alpha-4A chain***Tubulin beta chain***	0	3	10	0.1958	0	18	1	3	0.000499437	0.000504926	0.000108301	0.000108301	0	0
	antineoplastic		https://www.drugbank.ca/drugs/DB00541
8704	Irinotecan		DNA topoisomerase I mitochondrial***DNA topoisomerase 1***	0	3	10	0.195648	0	18	1	3	0.000453152	0.000496151	0.000108301	0.000108301	0	0
	antineoplastic		https://www.drugbank.ca/drugs/DB00762
8706	Topotecan		DNA topoisomerase I mitochondrial***DNA topoisomerase 1***	0	3	10	0.195648	0	18	1	3	0.000453152	0.000496151	0.000108301	0.000108301	0	0
	antineoplastic		https://www.drugbank.ca/drugs/DB01030
8709	Colchicine		Tubulin beta-1 chain***Tubulin beta chain***	0	5	10	0.195876	0.00396825	18	0.4	4	0.000938017	0.000711382	0.000162452	0.000162452	0.0793649	0.0198412
	antigout drug		https://www.drugbank.ca/drugs/DB01394
			https://www.drugbank.ca/categories/DBCAT000024
	anticancer		https://www.ncbi.nlm.nih.gov/pubmed/26944324
			https://www.ncbi.nlm.nih.gov/pubmed/29061810
8673	Podofilox		Tubulin alpha-4A chain***DNA topoisomerase 2-alpha***Tubulin beta chain***	0	25	9	0.243178	0.009891	18	0.78	234	0.00145258	0.0068641	0.000703958	0.000703958	0.039564	0.247275
	Antiviral/topical		https://www.drugbank.ca/drugs/DB01179
			https://www.drugbank.ca/categories/DBCAT000715
			https://www.drugbank.ca/categories/DBCAT000024
	anticancer		http://journals.plos.org/plosone/article?id=10.1371/journal.pone.0075252
8677	Lucanthone		DNA topoisomerase 1***DNA topoisomerase 2-alpha***DNA-(apurinic or apyrimidinic site) lyase***	0	25	9	0.243061	0.00594645	18	0.78	234	0.00139691	0.00685548	0.000703958	0.000703958	0.0237858	0.148661
	Anthelmintic		https://www.drugbank.ca/drugs/DB04967
	anticancer		http://journals.plos.org/plosone/article?id=10.1371/journal.pone.0023679
8664	Enoxacin		DNA gyrase subunit A***DNA topoisomerase 2-alpha***DNA topoisomerase 4 subunit A***	0	27	9	0.243237	0.00106717	18	0.82906	291	0.00124023	0.00749904	0.000758109	0.000758109	0.00395249	0.0288137
	Antiinfective fluoroquinolone		https://www.drugbank.ca/drugs/DB00467
			https://www.drugbank.ca/categories/DBCAT000024
	anticancer		https://www.ncbi.nlm.nih.gov/pubmed/21368194
			https://www.ncbi.nlm.nih.gov/pubmed/23644875
8666	Ciprofloxacin		DNA gyrase subunit A***DNA topoisomerase 2-alpha***DNA topoisomerase 4 subunit A***	0	27	9	0.243237	0.00106717	18	0.82906	291	0.00124023	0.00749904	0.000758109	0.000758109	0.00395249	0.0288137
	Antiinfective fluoroquinolone		https://www.drugbank.ca/drugs/DB00537
	antineoplatic/topoisomerase inhibitor		https://www.drugbank.ca/categories/DBCAT000024
	anticancer		https://www.ncbi.nlm.nih.gov/pubmed/26260159
8671	Levofloxacin		DNA gyrase subunit A***DNA topoisomerase 2-alpha***DNA topoisomerase 4 subunit A***	0	27	9	0.243237	0.00106717	18	0.82906	291	0.00124023	0.00749904	0.000758109	0.000758109	0.00395249	0.0288137
	Antiinfective fluoroquinolone		https://www.drugbank.ca/drugs/DB01137
			https://www.drugbank.ca/categories/DBCAT000024
	anticancer		https://www.ncbi.nlm.nih.gov/pubmed/27780143
8675	Sparfloxacin		DNA gyrase subunit A***DNA topoisomerase 2-alpha***DNA topoisomerase 4 subunit A***	0	27	9	0.243237	0.00106717	18	0.82906	291	0.00124023	0.00749904	0.000758109	0.000758109	0.00395249	0.0288137
	Antiinfective fluoroquinolone		https://www.drugbank.ca/drugs/DB01208
			https://www.drugbank.ca/categories/DBCAT000024
	anticancer		https://www.ncbi.nlm.nih.gov/pubmed/20428834
8676	Fleroxacin		DNA gyrase subunit A***DNA topoisomerase 2-alpha***DNA topoisomerase 4 subunit A***	0	27	9	0.243237	0.00106717	18	0.82906	291	0.00124023	0.00749904	0.000758109	0.000758109	0.00395249	0.0288137
	Antiinfective fluoroquinolone		https://www.drugbank.ca/drugs/DB04576
			https://www.drugbank.ca/categories/DBCAT000024
	anticancer		https://www.ncbi.nlm.nih.gov/pubmed/9404703
			https://www.ncbi.nlm.nih.gov/pubmed/19428092
8698	Moxifloxacin		DNA gyrase subunit A***DNA topoisomerase 2-alpha***DNA topoisomerase 4 subunit A***	0	27	9	0.243237	0.00106717	18	0.82906	291	0.00124023	0.00749904	0.000758109	0.000758109	0.00395249	0.0288137
	Antiinfective fluoroquinolone		https://www.drugbank.ca/drugs/DB00218
			https://www.drugbank.ca/categories/DBCAT000024
	anticancer		https://www.ncbi.nlm.nih.gov/pubmed/26260159
			https://www.nature.com/articles/6603355
8703	Trovafloxacin		DNA gyrase subunit A***DNA topoisomerase 2-alpha***DNA topoisomerase 4 subunit A***	0	27	9	0.243237	0.00106717	18	0.82906	291	0.00124023	0.00749904	0.000758109	0.000758109	0.00395249	0.0288137
	Antiinfective fluoroquinolone		https://www.drugbank.ca/drugs/DB00685
			https://www.drugbank.ca/categories/DBCAT000024
	anticancer		https://www.ncbi.nlm.nih.gov/pubmed/15796186
8705	Lomefloxacin		DNA gyrase subunit A***DNA topoisomerase 2-alpha***DNA topoisomerase 4 subunit A***	0	27	9	0.243237	0.00106717	18	0.82906	291	0.00124023	0.00749904	0.000758109	0.000758109	0.00395249	0.0288137
	Antiinfective fluoroquinolone		https://www.drugbank.ca/drugs/DB00978
			https://www.drugbank.ca/categories/DBCAT000024
	anticancer		https://www.ncbi.nlm.nih.gov/pubmed/29061826
8707	Gatifloxacin		DNA topoisomerase 4 subunit A***DNA gyrase subunit B***DNA topoisomerase 4 subunit B***DNA gyrase subunit A***	0	1	11	0.164113	0	18	0	0	0.000197578	0.000203541	5.41506e-05	5.41506e-05	0	0
	Antiinfective fluoroquinolone		https://www.drugbank.ca/drugs/DB01044
			https://www.drugbank.ca/categories/DBCAT000024
	anticancer		https://www.ncbi.nlm.nih.gov/pubmed/23133524
8711	Sodium stibogluconate		DNA topoisomerase 1***	0	3	10	0.195648	0	18	1	3	0.000453152	0.000496151	0.000108301	0.000108301	0	0
	Antiprotozoal drug		https://www.drugbank.ca/drugs/DB05630
	anticancer		http://www.jimmunol.org/content/169/10/5978
8766	Cinoxacin		DNA gyrase subunit A***	0	15	10	0.196258	0	18	1	105	0.000755728	0.00391851	0.000433205	0.000433205	0	0
	Antibacterial quinolone		https://www.drugbank.ca/drugs/DB00827
	anticancer		https://www.drugbank.ca/categories/DBCAT000024
8712	Besifloxacin		DNA topoisomerase 4 subunit A***DNA gyrase subunit A***DNA gyrase subunit A***DNA topoisomerase 4 subunit A***	0	16	10	0.196296	0.0019861	18	0.875	105	0.000917751	0.00401889	0.00046028	0.00046028	0.0124131	0.0317776
	Antiinfective fluoroquinolone		https://www.drugbank.ca/drugs/DB06771
			https://www.drugbank.ca/categories/DBCAT000024
8665	Pefloxacin		DNA gyrase subunit A***DNA topoisomerase 2-alpha***DNA topoisomerase 4 subunit A***	0	27	9	0.243237	0.00106717	18	0.82906	291	0.00124023	0.00749904	0.000758109	0.000758109	0.00395249	0.0288137
	Antiinfective fluoroquinolone		https://www.drugbank.ca/drugs/DB00487
			https://www.drugbank.ca/categories/DBCAT000024
8670	Norfloxacin		DNA gyrase subunit A***DNA topoisomerase 2-alpha***DNA topoisomerase 4 subunit A***	0	27	9	0.243237	0.00106717	18	0.82906	291	0.00124023	0.00749904	0.000758109	0.000758109	0.00395249	0.0288137
	Antiinfective fluoroquinolone		https://www.drugbank.ca/drugs/DB01059
			https://www.drugbank.ca/categories/DBCAT000024
8708	Ofloxacin		DNA gyrase subunit A***DNA topoisomerase 2-alpha***DNA topoisomerase 4 subunit A***	0	27	9	0.243237	0.00106717	18	0.82906	291	0.00124023	0.00749904	0.000758109	0.000758109	0.00395249	0.0288137
	Antiinfective fluoroquinolone		https://www.drugbank.ca/drugs/DB01165
			https://www.drugbank.ca/categories/DBCAT000024
8661	Dexrazoxane		DNA topoisomerase 2-alpha***	0	22	9	0.242885	0	18	1	231	0.00101976	0.0065258	0.000622732	0.000622732	0	0
	(Orphan drug) Detoxifying agent for antineoplastic treatment		https://www.drugbank.ca/drugs/DB00380
			https://www.drugbank.ca/categories/DBCAT000024
8700	Grepafloxacin		DNA gyrase subunit A***DNA topoisomerase 4 subunit A***	0	15	10	0.196258	0	18	1	105	0.000755728	0.00391851	0.000433205	0.000433205	0	0
	Antiinfective fluoroquinolone		https://www.drugbank.ca/drugs/DB00365
			https://www.drugbank.ca/categories/DBCAT000024
8710	Temafloxacin		DNA gyrase subunit A***DNA topoisomerase 4 subunit A***	0	15	10	0.196258	0	18	1	105	0.000755728	0.00391851	0.000433205	0.000433205	0	0
		Antiinfective fluoroquinolone	https://www.drugbank.ca/drugs/DB01405
			https://www.drugbank.ca/categories/DBCAT000024
8767	Gemifloxacin		DNA gyrase subunit A***DNA topoisomerase 4 subunit A***	0	15	10	0.196258	0	18	1	105	0.000755728	0.00391851	0.000433205	0.000433205	0	0
	Antiinfective fluoroquinolone		https://www.drugbank.ca/drugs/DB01155
			https://www.drugbank.ca/categories/DBCAT000024

## Sheet: Topo 2
id	label	timeset	targets	componentnumber	degree	eccentricity	closnesscentrality	betweenesscentrality	modularity_class	clustering	triangles	pageranks	eigencentrality	authority	hub	bperdpower
8679	Olmesartan		Type-1 angiotensin II receptor***	0	10	8	0.204425	0	19	1	45	0.00083254	0.00165311	0.000297829	0.000297829	0
		antihypertensive	https://www.drugbank.ca/drugs/DB00275
8697	Azilsartan medoxomil		Type-1 angiotensin II receptor***	0	10	8	0.204425	0	19	1	45	0.00083254	0.00165311	0.000297829	0.000297829	0
		antihypertensive	https://www.drugbank.ca/drugs/DB08822
8683	Eprosartan		Type-1 angiotensin II receptor***	0	10	8	0.204425	0	19	1	45	0.00083254	0.00165311	0.000297829	0.000297829	0
		antihypertensive	https://www.drugbank.ca/drugs/DB00876
8686	Irbesartan		Type-1 angiotensin II receptor***	0	10	8	0.204425	0	19	1	45	0.00083254	0.00165311	0.000297829	0.000297829	0
		antihypertensive	https://www.drugbank.ca/drugs/DB01029
8682	Candesartan		Type-1 angiotensin II receptor***	0	10	8	0.204425	0	19	1	45	0.00083254	0.00165311	0.000297829	0.000297829	0
		antihypertensive	https://www.drugbank.ca/drugs/DB13919
8678	Valsartan		Type-1 angiotensin II receptor***	0	10	8	0.204425	0	19	1	45	0.00083254	0.00165311	0.000297829	0.000297829	0
		antihypertensive	https://www.drugbank.ca/drugs/DB00177
8681	Losartan		Type-1 angiotensin II receptor***	0	10	8	0.204425	0	19	1	45	0.00083254	0.00165311	0.000297829	0.000297829	0
		antihypertensive	https://www.drugbank.ca/drugs/DB00678
8689	Forasartan		Type-1 angiotensin II receptor***	0	10	8	0.204425	0	19	1	45	0.00083254	0.00165311	0.000297829	0.000297829	0
		antihypertensive	https://www.drugbank.ca/drugs/DB01342
8690	Saprisartan		Type-1 angiotensin II receptor***	0	10	8	0.204425	0	19	1	45	0.00083254	0.00165311	0.000297829	0.000297829	0
		antihypertensive	https://www.drugbank.ca/drugs/DB01347
8691	Tasosartan		Type-2 angiotensin II receptor***Type-1 angiotensin II receptor***	0	10	8	0.204425	0	19	1	45	0.00083254	0.00165311	0.000297829	0.000297829	0
			https://www.drugbank.ca/drugs/DB01349

## Sheet: Topo 3
id	label	timeset	targets	componentnumber	degree	eccentricity	closnesscentrality	betweenesscentrality	modularity_class	clustering	triangles	pageranks	eigencentrality	authority	hub	bperdpower
8728	Diclofenac		Sodium channel protein type 4 subunit alpha***Prostaglandin G/H synthase 1***Acid-sensing ion channel 1***Phospholipase A2 membrane associated***Prostaglandin G/H synthase 2***	0	60	6	0.330164	0.0536441	19	0.788701	1396	0.0017589	0.0489737	0.00165159	0.00165159	0.0894068
		NSAID	https://www.drugbank.ca/drugs/DB00586
8713	Valdecoxib		Prostaglandin G/H synthase 2***	0	50	7	0.277487	0	19	1	1225	0.00123653	0.0424257	0.00138084	0.00138084	0
		NSAID	https://www.drugbank.ca/drugs/DB00580
8725	Rofecoxib		Prostaglandin G/H synthase 2***	0	50	7	0.277487	0	19	1	1225	0.00123653	0.0424257	0.00138084	0.00138084	0
		NSAID	https://www.drugbank.ca/drugs/DB00533
8757	Etoricoxib		Prostaglandin G/H synthase 2***	0	50	7	0.277487	0	19	1	1225	0.00123653	0.0424257	0.00138084	0.00138084	0
		NSAID	https://www.drugbank.ca/drugs/DB01628
8761	Nimesulide		Prostaglandin G/H synthase 2***	0	50	7	0.277487	0	19	1	1225	0.00123653	0.0424257	0.00138084	0.00138084	0
		NSAID	https://www.drugbank.ca/drugs/DB04743
8721	Nabumetone		Prostaglandin G/H synthase 1***Prostaglandin G/H synthase 2***	0	54	7	0.278485	3.62135e-05	19	0.971349	1390	0.00132527	0.0452559	0.00148914	0.00148914	6.70621e-05
		NSAID	https://www.drugbank.ca/drugs/DB00461
8722	Ketorolac		Prostaglandin G/H synthase 1***Prostaglandin G/H synthase 2***	0	54	7	0.278485	3.62135e-05	19	0.971349	1390	0.00132527	0.0452559	0.00148914	0.00148914	6.70621e-05
		NSAID	https://www.drugbank.ca/drugs/DB00465
8723	Tenoxicam		Prostaglandin G/H synthase 1***Prostaglandin G/H synthase 2***	0	54	7	0.278485	3.62135e-05	19	0.971349	1390	0.00132527	0.0452559	0.00148914	0.00148914	6.70621e-05
		NSAID	https://www.drugbank.ca/drugs/DB00469
8724	Tolmetin		Prostaglandin G/H synthase 1***Prostaglandin G/H synthase 2***	0	54	7	0.278485	3.62135e-05	19	0.971349	1390	0.00132527	0.0452559	0.00148914	0.00148914	6.70621e-05
		NSAID	https://www.drugbank.ca/drugs/DB00500
8726	Piroxicam		Prostaglandin G/H synthase 1***Prostaglandin G/H synthase 2***	0	54	7	0.278485	3.62135e-05	19	0.971349	1390	0.00132527	0.0452559	0.00148914	0.00148914	6.70621e-05
		NSAID	https://www.drugbank.ca/drugs/DB00554
8727	Fenoprofen		Prostaglandin G/H synthase 1***Prostaglandin G/H synthase 2***	0	54	7	0.278485	3.62135e-05	19	0.971349	1390	0.00132527	0.0452559	0.00148914	0.00148914	6.70621e-05
		NSAID	https://www.drugbank.ca/drugs/DB00573
8731	Flurbiprofen		Prostaglandin G/H synthase 1***Prostaglandin G/H synthase 2***	0	54	7	0.278485	3.62135e-05	19	0.971349	1390	0.00132527	0.0452559	0.00148914	0.00148914	6.70621e-05
		NSAID	https://www.drugbank.ca/drugs/DB00712
8733	Etodolac		Prostaglandin G/H synthase 1***Prostaglandin G/H synthase 2***	0	54	7	0.278485	3.62135e-05	19	0.971349	1390	0.00132527	0.0452559	0.00148914	0.00148914	6.70621e-05
		NSAID	https://www.drugbank.ca/drugs/DB00749
8734	Mefenamic acid		Prostaglandin G/H synthase 1***Prostaglandin G/H synthase 2***	0	54	7	0.278485	3.62135e-05	19	0.971349	1390	0.00132527	0.0452559	0.00148914	0.00148914	6.70621e-05
		NSAID	https://www.drugbank.ca/drugs/DB00784
8735	Naproxen		Prostaglandin G/H synthase 1***Prostaglandin G/H synthase 2***	0	54	7	0.278485	3.62135e-05	19	0.971349	1390	0.00132527	0.0452559	0.00148914	0.00148914	6.70621e-05
		NSAID	https://www.drugbank.ca/drugs/DB00788
8738	Meloxicam		Prostaglandin G/H synthase 1***Prostaglandin G/H synthase 2***	0	54	7	0.278485	3.62135e-05	19	0.971349	1390	0.00132527	0.0452559	0.00148914	0.00148914	6.70621e-05
		NSAID	https://www.drugbank.ca/drugs/DB00814
8739	Carprofen		Prostaglandin G/H synthase 1***Prostaglandin G/H synthase 2***	0	54	7	0.278485	3.62135e-05	19	0.971349	1390	0.00132527	0.0452559	0.00148914	0.00148914	6.70621e-05
		NSAID	https://www.drugbank.ca/drugs/DB00821
8740	Diflunisal		Prostaglandin G/H synthase 1***Prostaglandin G/H synthase 2***	0	54	7	0.278485	3.62135e-05	19	0.971349	1390	0.00132527	0.0452559	0.00148914	0.00148914	6.70621e-05
		NSAID	https://www.drugbank.ca/drugs/DB00861
8741	Suprofen		Prostaglandin G/H synthase 1***Prostaglandin G/H synthase 2***	0	54	7	0.278485	3.62135e-05	19	0.971349	1390	0.00132527	0.0452559	0.00148914	0.00148914	6.70621e-05
		NSAID	https://www.drugbank.ca/drugs/DB00870
8745	Bromfenac		Prostaglandin G/H synthase 1***Prostaglandin G/H synthase 2***	0	54	7	0.278485	3.62135e-05	19	0.971349	1390	0.00132527	0.0452559	0.00148914	0.00148914	6.70621e-05
		NSAID	https://www.drugbank.ca/drugs/DB00963
8746	Oxaprozin		Prostaglandin G/H synthase 1***Prostaglandin G/H synthase 2***	0	54	7	0.278485	3.62135e-05	19	0.971349	1390	0.00132527	0.0452559	0.00148914	0.00148914	6.70621e-05
		NSAID	https://www.drugbank.ca/drugs/DB00991
8747	Ketoprofen		Prostaglandin G/H synthase 1***Prostaglandin G/H synthase 2***	0	54	7	0.278485	3.62135e-05	19	0.971349	1390	0.00132527	0.0452559	0.00148914	0.00148914	6.70621e-05
		NSAID	https://www.drugbank.ca/drugs/DB01009
8749	Lumiracoxib		Prostaglandin G/H synthase 1***Prostaglandin G/H synthase 2***	0	54	7	0.278485	3.62135e-05	19	0.971349	1390	0.00132527	0.0452559	0.00148914	0.00148914	6.70621e-05
		NSAID	https://www.drugbank.ca/drugs/DB01283
8750	Magnesium salicylate		Prostaglandin G/H synthase 1***Prostaglandin G/H synthase 2***	0	54	7	0.278485	3.62135e-05	19	0.971349	1390	0.00132527	0.0452559	0.00148914	0.00148914	6.70621e-05
		NSAID	https://www.drugbank.ca/drugs/DB01397
8751	Salicylate-sodium		Prostaglandin G/H synthase 1***Prostaglandin G/H synthase 2***	0	54	7	0.278485	3.62135e-05	19	0.971349	1390	0.00132527	0.0452559	0.00148914	0.00148914	6.70621e-05
		NSAID	https://www.drugbank.ca/drugs/DB00936
8752	Salsalate		Prostaglandin G/H synthase 1***Prostaglandin G/H synthase 2***	0	54	7	0.278485	3.62135e-05	19	0.971349	1390	0.00132527	0.0452559	0.00148914	0.00148914	6.70621e-05
		NSAID	https://www.drugbank.ca/drugs/DB01399
8753	Trisalicylate-choline		Prostaglandin G/H synthase 1***Prostaglandin G/H synthase 2***	0	54	7	0.278485	3.62135e-05	19	0.971349	1390	0.00132527	0.0452559	0.00148914	0.00148914	6.70621e-05
		NSAID	https://www.drugbank.ca/drugs/DB01401
8754	Antrafenine		Prostaglandin G/H synthase 1***Prostaglandin G/H synthase 2***	0	54	7	0.278485	3.62135e-05	19	0.971349	1390	0.00132527	0.0452559	0.00148914	0.00148914	6.70621e-05
		NSAID	https://www.drugbank.ca/drugs/DB01419
8756	Tiaprofenic acid		Prostaglandin G/H synthase 1***Prostaglandin G/H synthase 2***	0	54	7	0.278485	3.62135e-05	19	0.971349	1390	0.00132527	0.0452559	0.00148914	0.00148914	6.70621e-05
		NSAID	https://www.drugbank.ca/drugs/DB01600
8759	Resveratrol		Prostaglandin G/H synthase 1***Prostaglandin G/H synthase 2***	0	54	7	0.278485	3.62135e-05	19	0.971349	1390	0.00132527	0.0452559	0.00148914	0.00148914	6.70621e-05
		anti-inflammatory	https://www.drugbank.ca/drugs/DB02709
8763	Lornoxicam		Prostaglandin G/H synthase 1***Prostaglandin G/H synthase 2***	0	54	7	0.278485	3.62135e-05	19	0.971349	1390	0.00132527	0.0452559	0.00148914	0.00148914	6.70621e-05
		NSAID	https://www.drugbank.ca/drugs/DB06725
8764	Nepafenac		Prostaglandin G/H synthase 1***Prostaglandin G/H synthase 2***	0	54	7	0.278485	3.62135e-05	19	0.971349	1390	0.00132527	0.0452559	0.00148914	0.00148914	6.70621e-05
		NSAID	https://www.drugbank.ca/drugs/DB06802
8743	Meclofenamic acid		Prostaglandin G/H synthase 1***Arachidonate 5-lipoxygenase***Prostaglandin G/H synthase 2***	0	57	7	0.282786	0.00769716	19	0.884085	1411	0.00145589	0.0459781	0.00157037	0.00157037	0.0135038
		NSAID	https://www.drugbank.ca/drugs/DB00939
8718	Mesalazine		Prostaglandin G/H synthase 1***Arachidonate 5-lipoxygenase***Peroxisome proliferator-activated receptor gamma***Inhibitor of nuclear factor kappa-B kinase subunit beta***Inhibitor of nuclear factor kappa-B kinase subunit alpha***Prostaglandin G/H synthase 2***	0	69	7	0.28755	0.0140835	19	0.643649	1510	0.00199162	0.0488295	0.00189527	0.00189527	0.0204109
		anti-inflammatory	https://www.drugbank.ca/drugs/DB00244
8737	Phenylbutazone		Prostacyclin synthase***Prostaglandin G/H synthase 1***Prostaglandin G/H synthase 2***	0	54	7	0.278485	3.62135e-05	19	0.971349	1390	0.00132527	0.0452559	0.00148914	0.00148914	6.70621e-05
		NSAID	https://www.drugbank.ca/drugs/DB00812
8760	Niflumic Acid		Phospholipase A2***Prostaglandin G/H synthase 2***	0	50	7	0.277487	0	19	1	1225	0.00123653	0.0424257	0.00138084	0.00138084	0
		NSAID	https://www.drugbank.ca/drugs/DB04552
8748	Balsalazide		Peroxisome proliferator-activated receptor gamma***Prostaglandin G/H synthase 1***Arachidonate 5-lipoxygenase***Prostaglandin G/H synthase 2***	0	67	7	0.287386	0.0123883	19	0.68114	1506	0.00185485	0.0485566	0.00184112	0.00184112	0.01849
		anti-inflammatory	https://www.drugbank.ca/drugs/DB01014
8687	Ibuprofen		Peroxisome proliferator-activated receptor gamma***Cystic fibrosis transmembrane conductance regulator***Prostaglandin G/H synthase 2***	0	63	7	0.284624	0.00916634	19	0.677419	1323	0.00185097	0.0454521	0.00173282	0.00173282	0.0145498
		NSAID	https://www.drugbank.ca/drugs/DB01050
8720	Indomethacin		Peroxisome proliferator-activated receptor alpha***Lactoylglutathione lyase***Prostaglandin G/H synthase 1***Peroxisome proliferator-activated receptor gamma***Phospholipase A2 membrane associated***Prostaglandin reductase 2***Prostaglandin G/H synthase 2***	0	70	6	0.323067	0.041957	19	0.621946	1502	0.00205108	0.0506	0.00192235	0.00192235	0.0599385
		NSAID	https://www.drugbank.ca/drugs/DB00328
8744	Acetylsalicylic acid		Nuclear factor NF-kappa-B***Aldo-keto reductase family 1 member C1***Prostaglandin G/H synthase 1***Prostaglandin G/H synthase 2***5'-AMP-activated protein kinase***	0	54	7	0.278485	3.62135e-05	19	0.971349	1390	0.00132527	0.0452559	0.00148914	0.00148914	6.70621e-05
		NSAID	https://www.drugbank.ca/drugs/DB00945
8762	Acetylcysteine		Glutamate receptor ionotropic NMDA 2B***Glutamate receptor ionotropic NMDA 3A***Inhibitor of nuclear factor kappa-B kinase subunit beta***Inhibitor of nuclear factor kappa-B kinase subunit alpha***Glutamate receptor ionotropic NMDA 2D***Glutamate receptor ionotropic NMDA 2A***Glutamate receptor ionotropic NMDA 1***Cystine/glutamate transporter***	0	4	8	0.223629	6.58084e-07	19	0.833333	5	0.000297233	0.0028503	0.000135377	0.000135377	1.64521e-05
		anti-inflammatory	https://www.drugbank.ca/drugs/DB06151
8732	Zileuton		Arachidonate 5-lipoxygenase***	0	9	8	0.22716	0	19	1	36	0.000405591	0.00648611	0.000270753	0.000270753	0
		anti-inflammatory	https://www.drugbank.ca/drugs/DB00744
8729	Sulindac		Aldose reductase***Prostaglandin G/H synthase 1***Mitogen-activated protein kinase 3***Prostaglandin G/H synthase 2***Prostaglandin D2 receptor 2***	0	58	7	0.278793	0.00796283	19	0.84271	1393	0.00181252	0.0457162	0.00159744	0.00159744	0.013729
		NSAID	https://www.drugbank.ca/drugs/DB00605
8742	Salicylic acid		Prostaglandin G/H synthase 1***Prostaglandin G/H synthase 2***Aldo-keto reductase family 1 member C1	0	54	7	0.278485	3.62135e-05	19	0.971349	1390	0.00132527	0.0452559	0.00148914	0.00148914	6.70621e-05
		NSAID	https://www.drugbank.ca/drugs/DB00936
8736	Sulfasalazine		Acetyl-CoA acetyltransferase mitochondrial***Phospholipase A2***Arachidonate 5-lipoxygenase***Prostaglandin G/H synthase 1***Peroxisome proliferator-activated receptor gamma***Inhibitor of nuclear factor kappa-B kinase subunit beta***Inhibitor of nuclear factor kappa-B kinase subunit alpha***Thromboxane-A synthase***Cystine/glutamate transporter***Prostaglandin G/H synthase 2***	0	71	7	0.287714	0.0180518	19	0.608048	1511	0.00224896	0.049058	0.00194942	0.00194942	0.025425
		anti-inflammatory in IBD	https://www.drugbank.ca/drugs/DB00795
8680	Celecoxib		3-phosphoinositide-dependent protein kinase 1***Prostaglandin G/H synthase 2***	0	50	7	0.277487	0	19	1	1225	0.00123653	0.0424257	0.00138084	0.00138084	0
		NSAID	https://www.drugbank.ca/drugs/DB00482
8643	Lenalidomide		Tumor necrosis factor ligand superfamily member 11***Cadherin-5***Protein cereblon***	0	2	7	0.242475	0	19	1	1	0.000196115	0.00169071	8.1226e-05	8.1226e-05
		immunosuppressant	https://www.drugbank.ca/drugs/DB00480
		anti-inflammatory	https://www.drugbank.ca/drugs/DB00480
8653	Thalidomide		Prostaglandin G/H synthase 2***Protein cereblon***Tumor necrosis factor***Fibroblast growth factor receptor 2***Nuclear factor NF-kappa-B p105 subunit***	0	57	6	0.319886	0.0505101	19	0.797619	1273	0.00165611	0.0460661	0.00157037	0.00157037
		immunosuppressant	https://www.drugbank.ca/drugs/DB01041
		anti-inflammatory	https://www.drugbank.ca/drugs/DB01041
8765	Pomalidomide		Protein cereblon***Tumor necrosis factor***Prostaglandin G/H synthase 2***	0	54	6	0.316766	0.0234354	19	0.860936	1232	0.0014376	0.0450102	0.00148914	0.00148914
		immunosuppressant	https://www.drugbank.ca/drugs/DB08910
		anti-inflammatory	https://www.drugbank.ca/drugs/DB08910
8685	Auranofin		Inhibitor of nuclear factor kappa-B kinase subunit beta***Peroxiredoxin-5 mitochondrial***	0	3	8	0.223579	0	19	1	3	0.000263399	0.00202283	0.000108301	0.000108301
		anti-inflammatory in rheumatoid arthritis	https://www.drugbank.ca/drugs/DB00995
8715	Icosapent		Sodium/calcium exchanger 1***Fatty acid desaturase 1***Prostaglandin G/H synthase 1***Peroxisome proliferator-activated receptor gamma***Peroxisome proliferator-activated receptor delta***Free fatty acid receptor 1***Prostaglandin G/H synthase 2***	0	65	7	0.283902	0.014218	19	0.714423	1486	0.00184119	0.047959	0.00178697	0.00178697
		hypoglyceridemic	https://www.drugbank.ca/drugs/DB00159
		anti-inflammatory	https://www.drugbank.ca/drugs/DB00159
8595	Troglitazone		Steroid hormone receptor ERR1***Equilibrative nucleoside transporter 1***Peroxisome proliferator-activated receptor gamma***Long-chain-fatty-acid--CoA ligase 4***Estrogen-related receptor gamma***Plasminogen activator inhibitor 1***	0	16	7	0.263475	0.00760724	19	0.875	105	0.000701035	0.00818148	0.00046028	0.00046028
		antidiabetic	https://www.drugbank.ca/drugs/DB00197
		anti-inflammatory	https://www.drugbank.ca/drugs/DB00197
8598	Rosiglitazone		Peroxisome proliferator-activated receptor gamma***Long-chain-fatty-acid--CoA ligase 4***	0	15	7	0.255649	0	19	1	105	0.000661026	0.00792811	0.000433205	0.000433205
		antidiabetic	https://www.drugbank.ca/drugs/DB00412
		anti-inflammatory	https://www.drugbank.ca/drugs/DB00412
8684	Telmisartan		Type-1 angiotensin II receptor***Peroxisome proliferator-activated receptor gamma***	0	25	7	0.256299	0.0196833	19	0.5	150	0.00136048	0.00938576	0.000703958	0.000703958	0.0787332
		antihypertensive	https://www.drugbank.ca/drugs/DB00966
		anti-inflam	https://www.drugbank.ca/drugs/DB00966
8628	Glucosamine		Matrix metalloproteinase-9***Nuclear factor NF-kappa-B p100 subunit***	0	3	8	0.199051	0	17	1	3	0.000415348	0.000631349	0.000108301	0.000108301	0	0
		anti-inflammatory	https://www.drugbank.ca/drugs/DB01296
8758	Hyperforin		Prostaglandin G/H synthase 1***Arachidonate 5-lipoxygenase***	0	47	7	0.268033	0.00336337	19	0.892692	965	0.00123314	0.0379593	0.00129962	0.00129962	0.0071561
		antidepressant, anxiolytic	https://www.drugbank.ca/drugs/DB01892
		anti-inflammatory in rheumatoid arthritis	https://www.ncbi.nlm.nih.gov/pmc/articles/PMC3108608/
			https://www.sciencedirect.com/science/article/pii/S093964111200077X
8719	Acetaminophen		Prostaglandin G/H synthase 1***Prostaglandin G/H synthase 2***	0	54	7	0.278485	3.62135e-05	19	0.971349	1390	0.00132527	0.0452559	0.00148914	0.00148914	6.70621e-05
		analgesic and antipyretic	https://www.drugbank.ca/drugs/DB00316
		anti-inflammatory in rheumatoid arthritis	https://www.ncbi.nlm.nih.gov/pubmed/11113024
			https://jneuroinflammation.biomedcentral.com/articles/10.1186/1742-2094-6-10
8660	Triflusal		cAMP and cAMP-inhibited cGMP 3'5'-cyclic phosphodiesterase 10A***Nitric oxide synthase inducible***Prostaglandin G/H synthase 1***Nuclear factor NF-kappa-B p105 subunit***	0	47	7	0.278254	0.00663508	19	0.875116	946	0.00125348	0.037986	0.00129962	0.00129962	0.0141172
		platelet aggregation inhibitor	https://www.drugbank.ca/drugs/DB08814
		anti-inflammatory in rheumatoid arthritis	https://www.ncbi.nlm.nih.gov/pubmed/20934412
			https://www.ncbi.nlm.nih.gov/pmc/articles/PMC3707138/
8657	Ginseng		Aryl hydrocarbon receptor***Interleukin-6***Prostaglandin G/H synthase 2***	0	55	6	0.312248	0.0308317	19	0.83165	1235	0.00154326	0.0437629	0.00151622	0.00151622	0.0560576
		adaptogen agent	https://www.drugbank.ca/drugs/DB01404
		anti-inflammatory	https://www.ncbi.nlm.nih.gov/pubmed/27616896
			https://academic.oup.com/jn/article/137/1/183S/4664346
8730	Diethylcarbamazine		Arachidonate 5-lipoxygenase***Prostaglandin G/H synthase 1***	0	47	7	0.268033	0.00336337	19	0.892692	965	0.00123314	0.0379593	0.00129962	0.00129962	0.0071561
		anthelmintic	https://www.drugbank.ca/drugs/DB00711
		anti-inflammatory	https://www.sciencedirect.com/science/article/pii/S0014299914002611#s0035
8717	Aminosalicylic Acid		Arachidonate 5-lipoxygenase***Inhibitor of nuclear factor kappa-B kinase subunit alpha***Prostaglandin G/H synthase 2***	0	56	7	0.281994	0.00787743	19	0.862987	1329	0.00147438	0.0447219	0.00154329	0.00154329	0.0140668
		anti-tubercular	https://www.drugbank.ca/drugs/DB00233
	4-ASA=antiTB	anti-inflammatory in IBD	https://www.ncbi.nlm.nih.gov/pmc/articles/PMC3974523/
8716	Masoprocol		Arachidonate 5-lipoxygenase***	0	9	8	0.22716	0	19	1	36	0.000405591	0.00648611	0.000270753	0.000270753	0
		antineoplastic	https://www.drugbank.ca/drugs/DB00179
		anti-inflammatory	https://onlinelibrary.wiley.com/doi/full/10.1111/j.1474-9726.2008.00414.x
8692	Fidarestat		Aldose reductase***	0	3	8	0.218154	0	19	1	3	0.000404633	0.00110225	0.000108301	0.000108301
		experimental	https://www.drugbank.ca/drugs/DB02021
		anti-inflammatory in rheumatoid arthritis	https://www.ncbi.nlm.nih.gov/pmc/articles/PMC2787653/
			https://www.ncbi.nlm.nih.gov/pubmed/19776662
			http://journals.plos.org/plosone/article?id=10.1371/journal.pone.0030134
8693	Tolrestat		Aldose reductase***	0	3	8	0.218154	0	19	1	3	0.000404633	0.00110225	0.000108301	0.000108301
		drug used in diabetic complications	https://www.drugbank.ca/drugs/DB02383
		anti-inflammatory in rheumatoid arthritis	https://www.ncbi.nlm.nih.gov/pmc/articles/PMC2787653/
			http://iovs.arvojournals.org/article.aspx?articleid=2163945
8694	Sorbinil		Aldose reductase***	0	3	8	0.218154	0	19	1	3	0.000404633	0.00110225	0.000108301	0.000108301
		experimental, investigational	https://www.drugbank.ca/drugs/DB02712
		anti-inflammatory in rheumatoid arthritis	https://www.ncbi.nlm.nih.gov/pmc/articles/PMC2787653/
			http://iovs.arvojournals.org/article.aspx?articleid=2163945
			http://circ.ahajournals.org/content/circulationaha/114/17/1838.full.pdf
8610	Nateglinide		ATP-binding cassette sub-family C member 8***Peroxisome proliferator-activated receptor gamma***	0	18	7	0.260543	0.00153331	19	0.764706	117	0.000849256	0.00836584	0.000514431	0.000514431
		antidiabetic	https://www.drugbank.ca/drugs/DB00731
		anti-inflammatory in rheumatoid arthritis	https://www.ncbi.nlm.nih.gov/pubmed/22809112
8616	Repaglinide		ATP-binding cassette sub-family C member 8***Peroxisome proliferator-activated receptor gamma***	0	18	7	0.260543	0.00153331	19	0.764706	117	0.000849256	0.00836584	0.000514431	0.000514431
		antidiabetic	https://www.drugbank.ca/drugs/DB00912
		anti-inflammatory	https://www.ncbi.nlm.nih.gov/pubmed/15967382
			https://www.karger.com/Article/Pdf/333793
8627	Mitiglinide		ATP-binding cassette sub-family C member 8***Peroxisome proliferator-activated receptor gamma***	0	18	7	0.260543	0.00153331	19	0.764706	117	0.000849256	0.00836584	0.000514431	0.000514431
		antidiabetic	https://www.drugbank.ca/drugs/DB01252
		anti-inflammatory in rheumatoid arthritis	https://www.ncbi.nlm.nih.gov/pmc/articles/PMC3492036/
8631	Bezafibrate		Peroxisome proliferator-activated receptor alpha***Peroxisome proliferator-activated receptor delta***Peroxisome proliferator-activated receptor gamma***	0	20	7	0.281994	0.0144157	19	0.631579	120	0.000998121	0.00883466	0.000568582	0.000568582
		antidiabetic	https://www.drugbank.ca/drugs/DB01393
		anti-inflammatory in rheumatoid arthritis	https://www.ncbi.nlm.nih.gov/pmc/articles/PMC3192275/
			https://www.ncbi.nlm.nih.gov/pubmed/21119093
8635	Aleglitazar		Peroxisome proliferator-activated receptor alpha***Peroxisome proliferator-activated receptor gamma***	0	19	7	0.281049	0.00287484	19	0.695906	119	0.000882695	0.00871009	0.000541506	0.000541506
		investigational, antidiabetic	https://www.drugbank.ca/drugs/DB08915
		anti-inflammatory in rheumatoid arthritis	https://www.ncbi.nlm.nih.gov/pubmed/26976796
8688	Pioglitazone		Peroxisome proliferator-activated receptor gamma***	0	15	7	0.255649	0	19	1	105	0.000661026	0.00792811	0.000433205	0.000433205
		antidiabetic	https://www.drugbank.ca/drugs/DB01132
		anti-inflammatory in rheumatoid arthritis	https://www.ncbi.nlm.nih.gov/pmc/articles/PMC3954463/
8623	Ridogrel		Thromboxane-A synthase***Thromboxane A2 receptor***	0	2	8	0.223529	0	19	1	1	0.000305588	0.00106021	8.1226e-05	8.1226e-05
		thrombolytic	https://www.drugbank.ca/drugs/DB01207
		anti-inflammatory in rheumatoid arthritis	https://www.ncbi.nlm.nih.gov/pubmed/10848666
8617	Fenofibrate		Peroxisome proliferator-activated receptor alpha***Metalloproteinase***	0	6	7	0.272678	0	19	1	15	0.000419842	0.00215456	0.000189527	0.000189527
		hypolipidemic	https://www.drugbank.ca/drugs/DB01039
		anti-inflammatory in rheumatoid arthritis	https://www.ncbi.nlm.nih.gov/pubmed/20061429
	!!! rheumatoid arthritis		https://www.ncbi.nlm.nih.gov/pubmed/20143119
8625	Gemfibrozil		Peroxisome proliferator-activated receptor alpha***	0	6	7	0.272678	0	19	1	15	0.000419842	0.00215456	0.000189527	0.000189527
		hypolipidemic	https://www.drugbank.ca/drugs/DB01241
		anti-inflammatory	https://www.ncbi.nlm.nih.gov/pmc/articles/PMC2772998/
8605	Clofibrate		Peroxisome proliferator-activated receptor alpha***	0	6	7	0.272678	0	19	1	15	0.000419842	0.00215456	0.000189527	0.000189527
		hypolipidemic	https://www.drugbank.ca/drugs/DB00636
		anti-inflammatory in rheumatoid arthritis	https://www.ncbi.nlm.nih.gov/pmc/articles/PMC4764719/
			http://jpet.aspetjournals.org/content/335/2/324
8603	Amiloride		Acid-sensing ion channel 2***Amiloride-sensitive sodium channel subunit alpha***Sodium/hydrogen exchanger 1***Urokinase-type plasminogen activator***Amiloride-sensitive amine oxidase [copper-containing]***Amiloride-sensitive sodium channel subunit delta***Acid-sensing ion channel 1***Amiloride-sensitive sodium channel subunit beta***Amiloride-sensitive sodium channel subunit gamma***	0	2	7	0.248397	0.0019861	19	0	0	0.000470011	0.00100364	8.1226e-05	8.1226e-05
		diuretic	https://www.drugbank.ca/drugs/DB00594
		anti-inflammatory	http://www.cell.com/cell-reports/abstract/S2211-1247(17)31419-5
8696	Dazoxiben		Thromboxane-A synthase***	0	2	8	0.223529	0	19	1	1	0.000305588	0.00106021	8.1226e-05	8.1226e-05
		experimental	https://www.drugbank.ca/drugs/DB03052
		anti-inflammatory in rheumatoid arthritis	http://www.jbc.org/content/280/17/16579.full
8611	Marimastat		Matrilysin***Neutrophil collagenase***Macrophage metalloelastase***Matrix metalloproteinase-20***Matrix metalloproteinase-19***Matrix metalloproteinase-23***Matrix metalloproteinase-21***Matrix metalloproteinase-14***Stromelysin-3***Matrix metalloproteinase-17***Matrix metalloproteinase-15***Interstitial collagenase***Matrix metalloproteinase-28***Collagenase 3***Matrix metalloproteinase-16***Mat…	0	4	8	0.19913	0.00396825	17	0.5	3	0.000669184	0.000734435	0.000135377	0.000135377	0.0992062	0.015873
		anticancer	https://www.drugbank.ca/drugs/DB00786
		anti-inflammatory// significantly attenuated hepatic inflammation and necrosis coupled with downregulation of genes related to fibrogenesis	http://journals.plos.org/plosone/article?id=10.1371/journal.pone.0011256
		marimastat was able to reduce early and late inflammatory response	https://www.ncbi.nlm.nih.gov/pubmed/17234180
8755	Antipyrine		Prostaglandin G/H synthase 1***Prostaglandin G/H synthase 2***	0	54	7	0.278485	3.62135e-05	19	0.971349	1390	0.00132527	0.0452559	0.00148914	0.00148914	6.70621e-05
		analgesic and antipyretic	https://www.drugbank.ca/drugs/DB01435
		anti-inflammatory agents, non-steroidal	https://www.ebi.ac.uk/chebi/searchId.do?chebiId=CHEBI:31225
8695	Purvalanol		Mitogen-activated protein kinase 1***Mitogen-activated protein kinase 3***	0	1	8	0.21806	0	19	0	0	0.000175359	0.000859131	5.41506e-05	5.41506e-05	0
	purvalanol B (CHEBI:49840)		https://www.drugbank.ca/drugs/DB02733
8597	Triamterene		Amiloride-sensitive sodium channel subunit alpha***Amiloride-sensitive sodium channel subunit delta***Amiloride-sensitive sodium channel subunit gamma***Amiloride-sensitive sodium channel subunit beta***	0	1	8	0.199012	0	19	0	0	0.0003486	0.000117364	5.41506e-05	5.41506e-05	0
		diuretic	https://www.drugbank.ca/drugs/DB00384
8607	Chlorpropamide		ATP-binding cassette sub-family C member 8***	0	6	7	0.231921	0	19	1	15	0.000438048	0.00136845	0.000189527	0.000189527	0
		antidiabetic	https://www.drugbank.ca/drugs/DB00672
8619	Glipizide		ATP-binding cassette sub-family C member 8***Peroxisome proliferator-activated receptor gamma***	0	18	7	0.260543	0.00153331	19	0.764706	117	0.000849256	0.00836584	0.000514431	0.000514431	0.008518
		antidiabetic	https://www.drugbank.ca/drugs/DB01067
8714	Dihomo-gamma-linolenic acid		Prostaglandin G/H synthase 1***	0	43	7	0.264097	0	19	1	903	0.00108025	0.0364096	0.00119131	0.00119131	0
		nutraceutical	https://www.drugbank.ca/drugs/DB00154

## Sheet: Topo 4
id	label	timeset	targets	componentnumber	degree	eccentricity	closnesscentrality	betweenesscentrality	modularity_class	clustering	triangles	pageranks	eigencentrality	authority	hub	bperdpower
8640	Framycetin		30S ribosomal protein S12***16S rRNA***C-X-C chemokine receptor type 4***	0	17	8	0.199012	0.00254904	17	0.764706	104	0.00130329	0.00313321	0.000487356	0.000487356	0.014994
	aminoglyc		https://www.drugbank.ca/drugs/DB00452
8652	Minocycline		30S ribosomal protein S4***Matrix metalloproteinase-9***16S rRNA***30S ribosomal protein S9***Arachidonate 5-lipoxygenase***Vascular endothelial growth factor A***	0	30	7	0.247238	0.0807248	17	0.321839	140	0.0019363	0.00996235	0.000839335	0.000839335	0.269083
	tetra		https://www.drugbank.ca/drugs/DB01017
8639	Lymecycline		30S ribosomal protein S4***30S ribosomal protein S9***	0	6	8	0.198463	0	17	1	15	0.000518889	0.00120662	0.000189527	0.000189527	0
	tetra		https://www.drugbank.ca/drugs/DB00256
8645	Demeclocycline		30S ribosomal protein S4***30S ribosomal protein S9***	0	6	8	0.198463	0	17	1	15	0.000518889	0.00120662	0.000189527	0.000189527	0
	tetra		https://www.drugbank.ca/drugs/DB00618
8638	Doxycycline		30S ribosomal protein S4***16S rRNA***30S ribosomal protein S9***	0	16	8	0.198973	1.02661e-05	17	0.833333	100	0.00113685	0.00301397	0.00046028	0.00046028	6.4e-05
	tetra		https://www.drugbank.ca/drugs/DB00254
8641	Clomocycline		30S ribosomal protein S4***16S rRNA***30S ribosomal protein S9***	0	16	8	0.198973	1.02661e-05	17	0.833333	100	0.00113685	0.00301397	0.00046028	0.00046028	6.4e-05
	tetra		https://www.drugbank.ca/drugs/DB00453
8644	Oxytetracycline		30S ribosomal protein S4***16S rRNA***30S ribosomal protein S9***	0	16	8	0.198973	1.02661e-05	17	0.833333	100	0.00113685	0.00301397	0.00046028	0.00046028	6.4e-05
	tetra		https://www.drugbank.ca/drugs/DB00595
8647	Tetracycline		30S ribosomal protein S19***16S rRNA***Major prion protein***30S ribosomal protein S8***30S ribosomal protein S7***30S ribosomal protein S14***30S ribosomal protein S3***	0	14	8	0.198894	0	17	1	91	0.000990071	0.00275635	0.00040613	0.00040613	0
	tetra		https://www.drugbank.ca/drugs/DB00759
8642	Amikacin		30S ribosomal protein S12***16S rRNA***	0	16	8	0.198973	0.000562944	17	0.866667	104	0.00112668	0.00303291	0.00046028	0.00046028	0.003518
	aminoglyc		https://www.drugbank.ca/drugs/DB00479
8646	Tobramycin		30S ribosomal protein S12***16S rRNA***	0	16	8	0.198973	0.000562944	17	0.866667	104	0.00112668	0.00303291	0.00046028	0.00046028	0.003518
	aminoglyc		https://www.drugbank.ca/drugs/DB00684
8650	Netilmicin		30S ribosomal protein S12***16S rRNA***	0	16	8	0.198973	0.000562944	17	0.866667	104	0.00112668	0.00303291	0.00046028	0.00046028	0.003518
	aminoglyc		https://www.drugbank.ca/drugs/DB00955
8651	Neomycin		30S ribosomal protein S12***16S rRNA***	0	16	8	0.198973	0.000562944	17	0.866667	104	0.00112668	0.00303291	0.00046028	0.00046028	0.003518
	aminoglyc		https://www.drugbank.ca/drugs/DB00994
8654	Streptomycin		30S ribosomal protein S12***16S rRNA***	0	16	8	0.198973	0.000562944	17	0.866667	104	0.00112668	0.00303291	0.00046028	0.00046028	0.003518
	aminoglyc		https://www.drugbank.ca/drugs/DB01082
8655	Kanamycin		30S ribosomal protein S12***16S rRNA***	0	16	8	0.198973	0.000562944	17	0.866667	104	0.00112668	0.00303291	0.00046028	0.00046028	0.003518
	aminoglyc		https://www.drugbank.ca/drugs/DB01172
8648	Spectinomycin		30S ribosomal protein S12***	0	8	9	0.166199	0	17	1	28	0.00064143	0.00146778	0.000243678	0.000243678	0
	aminoglyc		https://www.drugbank.ca/drugs/DB00919
8659	Arbekacin		30S ribosomal protein S12***	0	8	9	0.166199	0	17	1	28	0.00064143	0.00146778	0.000243678	0.000243678	0
	aminoglyc		https://www.drugbank.ca/drugs/DB06696
8656	Rolitetracycline		16S rRNA***30S ribosomal protein S9***	0	16	8	0.198973	1.02661e-05	17	0.833333	100	0.00113685	0.00301397	0.00046028	0.00046028	6.4e-05
	tetra		https://www.drugbank.ca/drugs/DB01301
8658	Paromomycin		16S rRNA***30S ribosomal protein S10***	0	14	8	0.198894	0	17	1	91	0.000990071	0.00275635	0.00040613	0.00040613	0
	aminoglyc		https://www.drugbank.ca/drugs/DB01421
8649	Methacycline		16S rRNA***	0	14	8	0.198894	0	17	1	91	0.000990071	0.00275635	0.00040613	0.00040613	0
	tetra		https://www.drugbank.ca/drugs/DB00931
8578	Plerixafor		C-X-C chemokine receptor type 4***	0	1	9	0.166007	0	17	0	0	0.000213996	0.000192738	5.41506e-05	5.41506e-05	0
	Immunostimulant		https://www.drugbank.ca/drugs/DB06809

## Sheet: Topo 5
Id	Label	timeset	targets	componentnumber	Degree	Eccentricity	closnesscentrality	betweenesscentrality	modularity_class	clustering	triangles	pageranks	eigencentrality	Authority	Hub	bperdpower	btimesdpower
8596	Treprostinil		Peroxisome proliferator-activated receptor delta***P2Y purinoceptor 12***Prostacyclin receptor***	0	4	8	0.236774	0.02163	13	0.333333	2	0.000557	0.001417	0.000135	0.000135	0.540748	0.08652
	PGI2 analogue	platelet aggregation inhibitor and direct vasodilator	https://www.drugbank.ca/drugs/DB00374
8620	Iloprost		Prostacyclin receptor***Prostaglandin E2 receptor EP1 subtype***	0	6	9	0.192176	0.017733	13	0.466667	7	0.001128	0.000735	0.00019	0.00019	0.295545	0.106396
	PGI2 analogue	platelet aggregation inhibitor and vasodilator	https://www.drugbank.ca/drugs/DB01088
8624	Epoprostenol		P2Y purinoceptor 12***Prostacyclin receptor***	0	2	9	0.191846	0	13	1	1	0.000427	0.000255	8.1e-05	8.1e-05	0	0
	PGI2	platelet aggregation inhibitor and vasodilator	https://www.drugbank.ca/drugs/DB01240
8622	Captopril		Matrix metalloproteinase-9***72 kDa type IV collagenase***Angiotensin-converting enzyme***	0	17	8	0.199683	0.031304	17	0.691176	94	0.001389	0.003013	0.000487	0.000487	0.18414	0.532164
		anti-hypertensive	https://www.drugbank.ca/drugs/DB01197
		platelet aggregation inhibitor	https://www.ncbi.nlm.nih.gov/pubmed/12595854
			https://www.ncbi.nlm.nih.gov/pubmed/16598590
8437	Bimatoprost		Prostaglandin F2-alpha receptor***Prostaglandin E2 receptor EP3 subtype***Prostaglandin E2 receptor EP1 subtype***	0	9	10	0.161559	0.008579	13	0.388889	14	0.001746	0.001064	0.000271	0.000271	0.09532	0.077209
	PGF2α analogue	antiglaucoma	https://www.drugbank.ca/drugs/DB00905
		antiplatelet aggregation by inhibiting PAF	https://www.ncbi.nlm.nih.gov/pubmed/27994439
8604	Candoxatril		Angiotensin-converting enzyme***Neprilysin***	0	16	9	0.166943	0.003968	17	0.766667	92	0.001399	0.002681	0.00046	0.00046	0.024802	0.063492
		anti-hypertensive	https://www.drugbank.ca/drugs/DB00616
		platelet aggregation inhibitor	https://www.ncbi.nlm.nih.gov/pubmed/12595854
8436	Alprostadil		Prostaglandin E2 receptor EP2 subtype***Prostaglandin E2 receptor EP1 subtype***	0	5	10	0.161456	0.000658	13	0.8	8	0.001003	0.000615	0.000162	0.000162	0.013162	0.00329
	PGE1	vasodialtor agent	https://www.drugbank.ca/drugs/DB00770
		inhibits platelet aggregation	https://www.ncbi.nlm.nih.gov/pubmed/22385219
8439	Dinoprostone		Prostaglandin E2 receptor EP2 subtype***Prostaglandin E2 receptor EP3 subtype***Prostaglandin E2 receptor EP4 subtype***Prostaglandin E2 receptor EP1 subtype***	0	5	10	0.161456	0.000658	13	0.8	8	0.001003	0.000615	0.000162	0.000162	0.013162	0.00329
	PGE2	uterotonic	https://www.drugbank.ca/drugs/DB00917
		dual effect on platelet aggregation	https://www.ncbi.nlm.nih.gov/pubmed/8219223
		inhibits platelet aggregation-in rabbit platelets	https://www.pfizer.ca/sites/g/files/g10037206/f/201710/ProstinE2_Tablets_PM_L3_24Feb2016_E.pdf
8421	Travoprost		Prostaglandin F2-alpha receptor***	0	4	11	0.139165	0	13	1	6	0.000867	0.000488	0.000135	0.000135	0	0
	PGF2α analogue	antiglaucoma	https://www.drugbank.ca/drugs/DB00287
		antiplatelet aggregation by inhibiting PAF	https://www.ncbi.nlm.nih.gov/pmc/articles/PMC5153256/
8424	Carboprost Tromethamine		Prostaglandin E2 receptor EP1 subtype***	0	4	10	0.16143	0	13	1	6	0.000815	0.000506	0.000135	0.000135	0	0
	PGF2α analogue	uterotonic	https://www.drugbank.ca/drugs/DB00429
		Carboprost stimulated platelet aggregation in vitro generally, prostaglandins inhibit platlet aggregation; the effect of HEMABATE STERILE SOLUTION on human coagulation factors is limited.	http://www.pfizer.ca/sites/g/files/g10037206/f/201710/Hemabate_PM_E_170114_21Feb2014.pdf
8433	Latanoprost		Prostaglandin F2-alpha receptor***	0	4	11	0.139165	0	13	1	6	0.000867	0.000488	0.000135	0.000135	0	0
	PGF2α analogue	antiglaucoma	https://www.drugbank.ca/drugs/DB00654
		antiplatelet aggregation by inhibiting PAF	https://www.ncbi.nlm.nih.gov/pubmed/27994439
8440	Misoprostol		Prostaglandin E2 receptor EP2 subtype***Prostaglandin E2 receptor EP3 subtype***Prostaglandin E2 receptor EP4 subtype***	0	3	11	0.139146	0	13	1	3	0.000655	0.000381	0.000108	0.000108	0	0
	PGE1 analogue	uterotonic, anti-ulcer	https://www.drugbank.ca/drugs/DB00929
		reduces platelet sensitivity to ADP and collagen	https://www.ncbi.nlm.nih.gov/pubmed/9701783
8449	Dinoprost Tromethamine		Prostaglandin F2-alpha receptor***Prostacyclin receptor***	0	4	11	0.139165	0	13	1	6	0.000867	0.000488	0.000135	0.000135	0	0
	PGF2α tromethamine salt	uterotonic	https://www.drugbank.ca/drugs/DB01160
		inhibits platelet aggregation	https://www.ncbi.nlm.nih.gov/pubmed/6293001
8479	Tafluprost		Prostaglandin F2-alpha receptor***	0	4	11	0.139165	0	13	1	6	0.000867	0.000488	0.000135	0.000135	0	0
	PGF2α analogue	antiglaucoma	https://www.drugbank.ca/drugs/DB08819
		antiplatelet aggregation by inhibiting PAF	https://www.ncbi.nlm.nih.gov/pubmed/27994439
8594	Ramipril		Angiotensin-converting enzyme***	0	14	9	0.166888	0	17	1	91	0.001078	0.002472	0.000406	0.000406	0	0
		anti-hypertensive	https://www.drugbank.ca/drugs/DB00178
		platelet aggregation inhibitor	https://www.ncbi.nlm.nih.gov/pubmed/12595854
			https://www.ncbi.nlm.nih.gov/pubmed/16598590
8599	Fosinopril		Angiotensin-converting enzyme***	0	14	9	0.166888	0	17	1	91	0.001078	0.002472	0.000406	0.000406	0	0
		anti-hypertensive	https://www.drugbank.ca/drugs/DB00492
		platelet aggregation inhibitor	https://www.ncbi.nlm.nih.gov/pubmed/12595854
			https://www.ncbi.nlm.nih.gov/pubmed/8720415
8600	Trandolapril		Angiotensin-converting enzyme***	0	14	9	0.166888	0	17	1	91	0.001078	0.002472	0.000406	0.000406	0	0
		anti-hypertensive	https://www.drugbank.ca/drugs/DB00519
		platelet aggregation inhibitor	https://www.ncbi.nlm.nih.gov/pubmed/12595854
			https://www.ncbi.nlm.nih.gov/pubmed/21574438
8601	Benazepril		Angiotensin-converting enzyme***	0	14	9	0.166888	0	17	1	91	0.001078	0.002472	0.000406	0.000406	0	0
		anti-hypertensive	https://www.drugbank.ca/drugs/DB00542
		platelet aggregation inhibitor	https://www.ncbi.nlm.nih.gov/pubmed/12595854
			https://www.ncbi.nlm.nih.gov/pubmed/12793140
8602	Enalapril		Angiotensin-converting enzyme***	0	14	9	0.166888	0	17	1	91	0.001078	0.002472	0.000406	0.000406	0	0
		anti-hypertensive	https://www.drugbank.ca/drugs/DB00584
		platelet aggregation inhibitor	https://www.ncbi.nlm.nih.gov/pubmed/12595854
8608	Moexipril		Angiotensin-converting enzyme 2***Angiotensin-converting enzyme***	0	14	9	0.166888	0	17	1	91	0.001078	0.002472	0.000406	0.000406	0	0
		anti-hypertensive	https://www.drugbank.ca/drugs/DB00691
		platelet aggregation inhibitor	https://www.ncbi.nlm.nih.gov/pubmed/12595854
8609	Lisinopril		Angiotensin-converting enzyme 2***Angiotensin-converting enzyme***	0	14	9	0.166888	0	17	1	91	0.001078	0.002472	0.000406	0.000406	0	0
		anti-hypertensive	https://www.drugbank.ca/drugs/DB00722
		platelet aggregation inhibitor	https://www.ncbi.nlm.nih.gov/pubmed/12595854
			https://www.ncbi.nlm.nih.gov/pubmed/8390528
8612	Perindopril		Angiotensin-converting enzyme***	0	14	9	0.166888	0	17	1	91	0.001078	0.002472	0.000406	0.000406	0	0
		anti-hypertensive	https://www.drugbank.ca/drugs/DB00790
		platelet aggregation inhibitor	https://www.ncbi.nlm.nih.gov/pubmed/12595854
8614	Quinapril		Angiotensin-converting enzyme***	0	14	9	0.166888	0	17	1	91	0.001078	0.002472	0.000406	0.000406	0	0
		anti-hypertensive	https://www.drugbank.ca/drugs/DB00881
		platelet aggregation inhibitor	https://www.ncbi.nlm.nih.gov/pubmed/12595854
			https://www.ncbi.nlm.nih.gov/pubmed/11150391
8621	Rescinnamine		Angiotensin-converting enzyme***	0	14	9	0.166888	0	17	1	91	0.001078	0.002472	0.000406	0.000406	0	0
		anti-hypertensive	https://www.drugbank.ca/drugs/DB01180
		platelet aggregation inhibitor	https://www.ncbi.nlm.nih.gov/pubmed/12595854
8629	Cilazapril		Angiotensin-converting enzyme***	0	14	9	0.166888	0	17	1	91	0.001078	0.002472	0.000406	0.000406	0	0
		anti-hypertensive	https://www.drugbank.ca/drugs/DB01340
		platelet aggregation inhibitor	https://www.ncbi.nlm.nih.gov/pubmed/12595854
8630	Spirapril		Angiotensin-converting enzyme***	0	14	9	0.166888	0	17	1	91	0.001078	0.002472	0.000406	0.000406	0	0
		anti-hypertensive	https://www.drugbank.ca/drugs/DB01348
		platelet aggregation inhibitor	https://www.ncbi.nlm.nih.gov/pubmed/12595854
		decreases platelet activity at exercise	https://www.ncbi.nlm.nih.gov/pubmed/8873580
8634	Temocapril		Angiotensin-converting enzyme***	0	14	9	0.166888	0	17	1	91	0.001078	0.002472	0.000406	0.000406	0	0
		anti-hypertensive	https://www.drugbank.ca/drugs/DB08836
		platelet aggregation inhibitor	https://www.ncbi.nlm.nih.gov/pubmed/12595854
8632	Phosphoramidon		Neprilysin***	0	2	10	0.143101	0	17	1	1	0.000388	0.000292	8.1e-05	8.1e-05	0	0
		experimental antibacterial	https://www.drugbank.ca/drugs/DB02557
8633	Thiorphan		Neprilysin***	0	2	10	0.143101	0	17	1	1	0.000388	0.000292	8.1e-05	8.1e-05	0	0
		experimental potentiates morphine-induced analgesia and attenuates naloxone-precipitated withdrawal symptoms	https://www.drugbank.ca/drugs/DB08626

## Sheet: Topo 6
Id	Label	timeset	targets	componentnumber	Degree	Eccentricity	closnesscentrality	betweenesscentrality	modularity_class	clustering	triangles	pageranks	eigencentrality	Authority	Hub	bperdpower	btimesdpower
8491	Diethylstilbestrol		Estrogen receptor beta***Estrogen receptor***Estrogen-related receptor gamma***	0	23	7	0.282231	0.008227	16	0.790514	200	0.001076	0.006751	0.00065	0.00065	0.03577	0.189226
	prostate cancer	estrogen	https://www.drugbank.ca/drugs/DB00255
8543	Megestrol acetate		Progesterone receptor***Glucocorticoid receptor***	0	48	8	0.26382	0.015396	16	0.609043	687	0.001612	0.018673	0.001327	0.001327	0.032076	0.739032
	breast cancer		plus glucocorticoid activity
			https://www.drugbank.ca/drugs/DB00351
8513	Ethinyl Estradiol		Nuclear receptor subfamily 1 group I member 2***Estrogen receptor***	0	25	7	0.284866	0.007861	16	0.683333	205	0.001288	0.006958	0.000704	0.000704	0.031445	0.196534
	breast&prostate cancer	estrogen	https://www.drugbank.ca/drugs/DB00977
8499	Raloxifene		Estrogen receptor beta***Estrogen receptor***	0	22	7	0.275588	0.00055	16	0.865801	200	0.001039	0.006502	0.000623	0.000623	0.002499	0.012095
	breast cancer	estrogen R modulator	https://www.drugbank.ca/drugs/DB00481
8508	Ethynodiol		Progesterone receptor***Estrogen receptor***	0	27	7	0.272974	0.000682	16	0.740741	260	0.00122	0.008135	0.000758	0.000758	0.002526	0.018416
	hormonal contraceptive	progestogen	https://www.drugbank.ca/drugs/DB13866
8507	Estradiol		Estrogen receptor beta***Estrogen receptor***	0	22	7	0.275588	0.00055	16	0.865801	200	0.001039	0.006502	0.000623	0.000623	0.002499	0.012095
	breast&prostate cancer	estrogen	https://www.drugbank.ca/drugs/DB00783
8530	Estropipate		Estrogen receptor beta***Estrogen receptor***	0	22	7	0.275588	0.00055	16	0.865801	200	0.001039	0.006502	0.000623	0.000623	0.002499	0.012095
	breast&prostate cancer	estrogen	https://www.drugbank.ca/drugs/DB04574
7782	Tamoxifen		Estrogen receptor beta***Estrogen receptor***	0	6	9	0.219342	0	16	1	15	0.000604	0.000986	0.00019	0.00019	0	0
	breast cancer		https://www.drugbank.ca/drugs/DB00675
7793	Fulvestrant		Estrogen receptor***	0	6	9	0.219342	0	16	1	15	0.000604	0.000986	0.00019	0.00019	0	0
	breast cancer		https://www.drugbank.ca/drugs/DB00947
7820	Abiraterone		Steroid 17-alpha-hydroxylase/1720 lyase***	0	1	8	0.256234	0	16	0	0	0.000179	0.00089	5.4e-05	5.4e-05	0	0
	prostate cancer		https://www.drugbank.ca/drugs/DB05812
7848	Ospemifene		Estrogen receptor***	0	6	9	0.219342	0	16	1	15	0.000604	0.000986	0.00019	0.00019	0	0
	breast cancer		https://www.drugbank.ca/drugs/DB04938
8492	Chlorotrianisene		Estrogen receptor***	0	20	7	0.269467	0	16	1	190	0.000938	0.006005	0.000569	0.000569	0	0
	prostate cancer	estrogen	https://www.drugbank.ca/drugs/DB00269
8493	Conjugated Estrogens		Estrogen receptor***	0	20	7	0.269467	0	16	1	190	0.000938	0.006005	0.000569	0.000569	0	0
	breast cancer	estrogen	https://www.drugbank.ca/drugs/DB00286
8505	Nilutamide		Androgen receptor***	0	6	7	0.238909	0	16	1	15	0.000534	0.001085	0.00019	0.00019	0	0
	prostate cancer	anti-androgen	https://www.drugbank.ca/drugs/DB00665
8506	Norethindrone		Progesterone receptor***	0	14	8	0.261423	0	16	1	91	0.000693	0.004982	0.000406	0.000406	0	0
	uterine cancer	progestogen	https://www.drugbank.ca/drugs/DB00717
8510	Drostanolone		Androgen receptor***	0	12	8	0.218675	0	16	1	66	0.00083	0.002607	0.000352	0.000352	0	0
	breast cancer		https://www.drugbank.ca/drugs/DB00858
8514	Nandrolone phenpropionate		Androgen receptor***	0	12	8	0.218675	0	16	1	66	0.00083	0.002607	0.000352	0.000352	0	0
	breast carcinoma, androgenic steroid		https://www.drugbank.ca/drugs/DB00984
8517	Bicalutamide		Androgen receptor***	0	6	7	0.238909	0	16	1	15	0.000534	0.001085	0.00019	0.00019	0	0
	prostate cancer	anti-androgen	https://www.drugbank.ca/drugs/DB01128
8519	Estramustine		Microtubule-associated protein 1A***Microtubule-associated protein 2***Estrogen receptor***	0	20	7	0.269467	0	16	1	190	0.000938	0.006005	0.000569	0.000569	0	0
	prostate cancer	estrogen	https://www.drugbank.ca/drugs/DB01196
8531	Quinestrol		Estrogen receptor***	0	20	7	0.269467	0	16	1	190	0.000938	0.006005	0.000569	0.000569	0	0
	breast&prostate cancer	estrogen	https://www.drugbank.ca/drugs/DB04575
8533	Methyltestosterone		Androgen receptor***	0	12	8	0.218675	0	16	1	66	0.00083	0.002607	0.000352	0.000352	0	0
	breast cancer		https://www.drugbank.ca/drugs/DB06710
8534	Norelgestromin		Progesterone receptor***	0	14	8	0.261423	0	16	1	91	0.000693	0.004982	0.000406	0.000406	0	0
	breast cancer	progestogen	https://www.drugbank.ca/drugs/DB06713
8535	Nandrolone decanoate		Androgen receptor***	0	12	8	0.218675	0	16	1	66	0.00083	0.002607	0.000352	0.000352	0	0
	breast carcinoma, androgenic steroid		https://www.drugbank.ca/drugs/DB08804
8536	Enzalutamide		Androgen receptor***	0	6	7	0.238909	0	16	1	15	0.000534	0.001085	0.00019	0.00019	0	0
	prostate cancer	anti-androgen	https://www.drugbank.ca/drugs/DB08899
8518	Fluoxymesterone		Prolactin receptor***Androgen receptor***Estrogen receptor***Glucocorticoid receptor***	0	21	8	0.240105	0.004215	16	0.404762	85	0.001559	0.003963	0.000596	0.000596	0.02007	0.08851
	breast cancer	androgen	https://www.drugbank.ca/drugs/DB01185
7773	Progesterone		Progesterone receptor***Mineralocorticoid receptor***Steroid 17-alpha-hydroxylase/1720 lyase***Kappa-type opioid receptor***Estrogen receptor***	0	56	7	0.344391	0.084736	16	0.371429	572	0.00202	0.059037	0.001543	0.001543	0.151314	4.74522
		progestogen	https://www.drugbank.ca/drugs/DB00396
	breast cancer (hormone-independent)		http://onlinelibrary.wiley.com/doi/10.1002/ijc.21186/pdf
8515	Mimosine		Tyrosinase***Serine hydroxymethyltransferase cytosolic***C-C motif chemokine 2***	0	3	8	0.215909	0.0039	16	0.333333	1	0.000579	0.000588	0.000108	0.000108	0.129999	0.0117
		antineoplastic	https://www.drugbank.ca/drugs/DB01055
	prostate cancer		https://www.ncbi.nlm.nih.gov/pubmed/22116304
8500	Fluticasone Propionate		Progesterone receptor***Cytosolic phospholipase A2***Mineralocorticoid receptor***Glucocorticoid receptor***	0	52	7	0.292903	0.053017	16	0.527149	699	0.001892	0.019703	0.001435	0.001435	0.101957	2.75691
	corticosteroid		https://www.drugbank.ca/drugs/DB00588
	controversial effect in breast & prostate cancers		https://www.sciencedirect.com/science/article/pii/S0039128X1600057X#b0165
			https://www.ncbi.nlm.nih.gov/pmc/articles/PMC2330150/
	breast cancer		https://www.ncbi.nlm.nih.gov/pmc/articles/PMC4348864/
	prostate cancer		https://www.nature.com/articles/nrurol.2015.254
8523	Danazol		Progesterone receptor***Androgen receptor***Estrogen receptor***C-C motif chemokine 2***	0	40	7	0.274836	0.028901	16	0.421795	329	0.002075	0.010592	0.00111	0.00111	0.072252	1.15603
		antigonadotropin, anti-estrogenandrogen	https://www.drugbank.ca/drugs/DB01406
	breast cancer		https://onlinelibrary.wiley.com/doi/abs/10.1111/cbdd.12921
8498	Spironolactone		Progesterone receptor***Mineralocorticoid receptor***3-oxo-5-alpha-steroid 4-dehydrogenase***Cytochrome P450 11B2 mitochondrial***1720-desmolase***Androgen receptor***17alpha-hydroxylase***Glucocorticoid receptor***	0	25	7	0.291125	0.011058	16	0.41	123	0.001451	0.007011	0.000704	0.000704	0.044231	0.276447
		anti-androgenic	https://www.drugbank.ca/drugs/DB00421
	no evidence of increased risk of breast and gynecologic cancers		https://www.ncbi.nlm.nih.gov/pubmed/24189467
			https://www.bmj.com/content/345/bmj.e4447
	significantly lower risk of prostate cancer		https://www.ncbi.nlm.nih.gov/pmc/articles/PMC5306481/
8496	Levonorgestrel		Androgen receptor***3-oxo-5-alpha-steroid 4-dehydrogenase 1***	0	14	8	0.218818	0.004013	16	0.736264	67	0.001133	0.002824	0.000406	0.000406	0.028668	0.056189
		androgenic progestogen	https://www.drugbank.ca/drugs/DB00367 // http://www.bmj.com/rapid-response/2011/11/03/oral-contraceptives-containing-acne-treating-oestrogenic-drospirenone-caus
	endometrial cancer		https://www.intechopen.com/books/contemporary-gynecologic-practice/endometrial-cancer-prevention-with-levonorgestrel-releasing-intrauterine-system
8494	Etonogestrel		Progesterone receptor***Estrogen receptor***	0	27	7	0.272974	0.000682	16	0.740741	260	0.00122	0.008135	0.000758	0.000758	0.002526	0.018416
	hormonal contraceptive	progestogen	https://www.drugbank.ca/drugs/DB00294
	progestogens may be safely and effectively used in treating breast cancer		https://www.ncbi.nlm.nih.gov/pubmed/27885264
8495	Desogestrel		Progesterone receptor***Estrogen receptor***	0	27	7	0.272974	0.000682	16	0.740741	260	0.00122	0.008135	0.000758	0.000758	0.002526	0.018416
	hormonal contraceptive	progestogen	https://www.drugbank.ca/drugs/DB00304
	progestogens may be safely and effectively used in treating breast cancer		https://www.ncbi.nlm.nih.gov/pubmed/27885264
8512	Norgestimate		Progesterone receptor***Estrogen receptor***	0	27	7	0.272974	0.000682	16	0.740741	260	0.00122	0.008135	0.000758	0.000758	0.002526	0.018416
		progestogen	https://www.drugbank.ca/drugs/DB00957
	breast cancer		https://www.ncbi.nlm.nih.gov/pubmed/15625768
8525	Allylestrenol		Progesterone receptor***Estrogen receptor***	0	27	7	0.272974	0.000682	16	0.740741	260	0.00122	0.008135	0.000758	0.000758	0.002526	0.018416
		progestogen	https://www.drugbank.ca/drugs/DB01431
	prostate cancer		https://www.ncbi.nlm.nih.gov/pubmed/6203385
8566	Dutasteride		3-oxo-5-alpha-steroid 4-dehydrogenase 2***3-oxo-5-alpha-steroid 4-dehydrogenase 1***	0	3	9	0.179757	3e-05	16	0.666667	2	0.000552	0.000408	0.000108	0.000108	0.001006	9.1e-05
		benign prostatic hyperplasia	https://www.drugbank.ca/drugs/DB01126
	prostate cancer	http://www.nejm.org/doi/full/10.1056/NEJMoa0908127
8569	Finasteride		3-oxo-5-beta-steroid 4-dehydrogenase***3-oxo-5-alpha-steroid 4-dehydrogenase 2***3-oxo-5-alpha-steroid 4-dehydrogenase 1***	0	3	9	0.179757	3e-05	16	0.666667	2	0.000552	0.000408	0.000108	0.000108	0.001006	9.1e-05
		benign prostate hypertrophy/alopecia	https://www.drugbank.ca/drugs/DB01216
	prostate cancer		http://www.nejm.org/doi/full/10.1056/NEJMoa030660%20
8497	Dydrogesterone		Progesterone receptor***	0	14	8	0.261423	0	16	1	91	0.000693	0.004982	0.000406	0.000406	0	0
		progestogen	https://www.drugbank.ca/drugs/DB00378
	breast cancer		https://www.ncbi.nlm.nih.gov/pubmed/15274306
8503	Testosterone		Androgen receptor***	0	12	8	0.218675	0	16	1	66	0.00083	0.002607	0.000352	0.000352	0	0
			https://www.drugbank.ca/drugs/DB00624
	breast cancer		https://www.ncbi.nlm.nih.gov/pubmed/24596374
8509	Mifepristone		Progesterone receptor***Glucocorticoid receptor***	0	3	8	0.22716	0	16	1	3	0.000365	0.000598	0.000108	0.000108	0	0
		anti-progestogen	https://www.drugbank.ca/drugs/DB00834
			https://www.ncbi.nlm.nih.gov/pmc/articles/PMC4775863/
	breast cancer		https://bmccancer.biomedcentral.com/articles/10.1186/1471-2407-13-35
8516	Quinacrine		Cytosolic phospholipase A2***Inactive phospholipase C-like protein 1***85/88 kDa calcium-independent phospholipase A2***	0	1	8	0.226598	0	16	0	0	0.00018	0.000528	5.4e-05	5.4e-05	0	0
	antimalarial		https://www.drugbank.ca/drugs/DB01103
	breast cancer		https://www.ncbi.nlm.nih.gov/pubmed/21544805
	anti-leukemia		https://www.nature.com/articles/bcj201531
8524	Testosterone Propionate		Androgen receptor***	0	12	8	0.218675	0	16	1	66	0.00083	0.002607	0.000352	0.000352	0	0
			https://www.drugbank.ca/drugs/DB01420
	breast cancer		https://www.ncbi.nlm.nih.gov/pubmed/24596374
8528	5-Alpha-Androstane-3-Beta,17beta-Diol		Estrogen receptor beta***	0	6	7	0.260611	0	16	1	15	0.000394	0.001645	0.00019	0.00019	0	0
		estrogen	https://www.drugbank.ca/drugs/DB03882
	prostate cancer		https://www.ncbi.nlm.nih.gov/pmc/articles/PMC129718/
8532	Cyproterone acetate		Androgen receptor***	0	6	7	0.238909	0	16	1	15	0.000534	0.001085	0.00019	0.00019	0	0
		anti-androgen	https://www.drugbank.ca/drugs/DB04839
	prostate cancer		https://www.ncbi.nlm.nih.gov/pubmed/1825143
8552	Prednisone		Glucocorticoid receptor***	0	35	8	0.229437	0	16	1	595	0.001088	0.014607	0.000975	0.000975	0	0
			https://www.drugbank.ca/drugs/DB00635
	The incorporation of prednisone potentially augments the efficacy of docetaxel in patients with metastatic castration-resistant prostate cancer (mCRPC)		https://www.nature.com/articles/pcan201553
	The addition of abiraterone acetate and prednisone to androgen-deprivation therapy significantly increased overall survival and radiographic progression-free survival in men with newly diagnosed, metastatic, castration-sensitive prostate cancer		https://www.nejm.org/doi/full/10.1056/nejmoa1704174
8537	Flunisolide		Glucocorticoid receptor***	0	35	8	0.229437	0	16	1	595	0.001088	0.014607	0.000975	0.000975	0	0
			https://www.drugbank.ca/drugs/DB00180
8538	Diflorasone		Glucocorticoid receptor***	0	35	8	0.229437	0	16	1	595	0.001088	0.014607	0.000975	0.000975	0	0
			https://www.drugbank.ca/drugs/DB00223
8539	Alclometasone		Glucocorticoid receptor***	0	35	8	0.229437	0	16	1	595	0.001088	0.014607	0.000975	0.000975	0	0
			https://www.drugbank.ca/drugs/DB00240
8540	Medrysone		Glucocorticoid receptor***	0	35	8	0.229437	0	16	1	595	0.001088	0.014607	0.000975	0.000975	0	0
			https://www.drugbank.ca/drugs/DB00253
8541	Amcinonide		Annexin A1***Glucocorticoid receptor***	0	35	8	0.229437	0	16	1	595	0.001088	0.014607	0.000975	0.000975	0	0
			https://www.drugbank.ca/drugs/DB00288
8542	Fluorometholone		Glucocorticoid receptor***	0	35	8	0.229437	0	16	1	595	0.001088	0.014607	0.000975	0.000975	0	0
			https://www.drugbank.ca/drugs/DB00324
8544	Beclomethasone		Glucocorticoid receptor***	0	35	8	0.229437	0	16	1	595	0.001088	0.014607	0.000975	0.000975	0	0
			https://www.drugbank.ca/drugs/DB00394
8545	Betamethasone		Glucocorticoid receptor***	0	35	8	0.229437	0	16	1	595	0.001088	0.014607	0.000975	0.000975	0	0
			https://www.drugbank.ca/drugs/DB00443
8546	Desoximetasone		Glucocorticoid receptor***	0	35	8	0.229437	0	16	1	595	0.001088	0.014607	0.000975	0.000975	0	0
			https://www.drugbank.ca/drugs/DB00547
8548	Fluocinolone Acetonide		Glucocorticoid receptor***	0	35	8	0.229437	0	16	1	595	0.001088	0.014607	0.000975	0.000975	0	0
			https://www.drugbank.ca/drugs/DB00591
8549	Halobetasol Propionate		Glucocorticoid receptor***	0	35	8	0.229437	0	16	1	595	0.001088	0.014607	0.000975	0.000975	0	0
			https://www.drugbank.ca/drugs/DB00596
8553	Flumethasone Pivalate		Glucocorticoid receptor***	0	35	8	0.229437	0	16	1	595	0.001088	0.014607	0.000975	0.000975	0	0
			https://www.drugbank.ca/drugs/DB00663
8555	Hydrocortisone		Annexin A1***Glucocorticoid receptor***	0	35	8	0.229437	0	16	1	595	0.001088	0.014607	0.000975	0.000975	0	0
			https://www.drugbank.ca/drugs/DB00741
8556	Mometasone		Glucocorticoid receptor***	0	35	8	0.229437	0	16	1	595	0.001088	0.014607	0.000975	0.000975	0	0
			https://www.drugbank.ca/drugs/DB00764
8557	Hydrocortamate		Glucocorticoid receptor***	0	35	8	0.229437	0	16	1	595	0.001088	0.014607	0.000975	0.000975	0	0
			https://www.drugbank.ca/drugs/DB00769
8558	Clocortolone		Glucocorticoid receptor***	0	35	8	0.229437	0	16	1	595	0.001088	0.014607	0.000975	0.000975	0	0
			https://www.drugbank.ca/drugs/DB00838
8559	Flurandrenolide		Glucocorticoid receptor***	0	35	8	0.229437	0	16	1	595	0.001088	0.014607	0.000975	0.000975	0	0
			https://www.drugbank.ca/drugs/DB00846
8560	Prednisolone		Glucocorticoid receptor***	0	35	8	0.229437	0	16	1	595	0.001088	0.014607	0.000975	0.000975	0	0
			https://www.drugbank.ca/drugs/DB00860
8561	Loteprednol		Glucocorticoid receptor***	0	35	8	0.229437	0	16	1	595	0.001088	0.014607	0.000975	0.000975	0	0
			https://www.drugbank.ca/drugs/DB00873
8562	Rimexolone		Glucocorticoid receptor***	0	35	8	0.229437	0	16	1	595	0.001088	0.014607	0.000975	0.000975	0	0
			https://www.drugbank.ca/drugs/DB00896
8563	Methylprednisolone		Glucocorticoid receptor***	0	35	8	0.229437	0	16	1	595	0.001088	0.014607	0.000975	0.000975	0	0
			https://www.drugbank.ca/drugs/DB00959
8564	Clobetasol propionate		Glucocorticoid receptor***	0	35	8	0.229437	0	16	1	595	0.001088	0.014607	0.000975	0.000975	0	0
			https://www.drugbank.ca/drugs/DB01013
8565	Fluocinonide		Smoothened homolog***Glucocorticoid receptor***	0	35	8	0.229437	0	16	1	595	0.001088	0.014607	0.000975	0.000975	0	0
			https://www.drugbank.ca/drugs/DB01047
8567	Prednicarbate		Glucocorticoid receptor***	0	35	8	0.229437	0	16	1	595	0.001088	0.014607	0.000975	0.000975	0	0
			https://www.drugbank.ca/drugs/DB01130
8551	Triamcinolone		Glucocorticoid receptor***	0	35	8	0.229437	0	16	1	595	0.001088	0.014607	0.000975	0.000975	0	0
			https://www.drugbank.ca/drugs/DB00620
8570	Dexamethasone		Annexin A1***Glucocorticoid receptor***	0	35	8	0.229437	0	16	1	595	0.001088	0.014607	0.000975	0.000975	0	0
			https://www.drugbank.ca/drugs/DB01234
8571	Desonide		Glucocorticoid receptor***	0	35	8	0.229437	0	16	1	595	0.001088	0.014607	0.000975	0.000975	0	0
			https://www.drugbank.ca/drugs/DB01260
8572	Cortisone acetate		Glucocorticoid receptor***	0	35	8	0.229437	0	16	1	595	0.001088	0.014607	0.000975	0.000975	0	0
			https://www.drugbank.ca/drugs/DB01380
8573	Paramethasone		Glucocorticoid receptor***	0	35	8	0.229437	0	16	1	595	0.001088	0.014607	0.000975	0.000975	0	0
			https://www.drugbank.ca/drugs/DB01384
8574	Ciclesonide		Glucocorticoid receptor***	0	35	8	0.229437	0	16	1	595	0.001088	0.014607	0.000975	0.000975	0	0
			https://www.drugbank.ca/drugs/DB01410
8577	Difluprednate		Glucocorticoid receptor***	0	35	8	0.229437	0	16	1	595	0.001088	0.014607	0.000975	0.000975	0	0
			https://www.drugbank.ca/drugs/DB06781
8579	Fluticasone furoate		Glucocorticoid receptor***	0	35	8	0.229437	0	16	1	595	0.001088	0.014607	0.000975	0.000975	0	0
			https://www.drugbank.ca/drugs/DB08906
8554	Fludrocortisone		Mineralocorticoid receptor***Androgen receptor***Glucocorticoid receptor***	0	48	8	0.234951	0.004381	16	0.587766	663	0.001941	0.016944	0.001327	0.001327	0.009126	0.210268
	mineralocorticoid, glucocorticoid		https://www.drugbank.ca/drugs/DB00687
	GCS breast & prostate cancer treatment		https://www.sciencedirect.com/science/article/pii/S0039128X1600057X
	GCS as a curative agent and palliative treatment of a variety of cancers		https://www.ncbi.nlm.nih.gov/pmc/articles/PMC5546099/
	Corticosteroids play a crucial role in the management of men with mCRPC, but the availability of multiple lines of therapy that include corticosteroids raises potential toxicity considerations		https://academic.oup.com/annonc/article/24/1/31/1745769
	Glucocorticoids are growth suppressive in mammary cancer cells		https://www.ncbi.nlm.nih.gov/pubmed/12040008
8501	Medroxyprogesterone Acetate		Progesterone receptor***Estrogen receptor***	0	27	7	0.272974	0.000682	16	0.740741	260	0.00122	0.008135	0.000758	0.000758	0.002526	0.018416
	hormonal contraceptive, cancer risks	progestogen	https://www.drugbank.ca/drugs/DB00603
8522	Drospirenone		Progesterone receptor***Mineralocorticoid receptor***Androgen receptor***	0	22	7	0.290285	0.004694	16	0.515152	119	0.001185	0.006579	0.000623	0.000623	0.021335	0.103261
		progestogen	https://www.drugbank.ca/drugs/DB01395
	enhance the ability of breast cancer cells to move in the surrounding environment		https://www.ncbi.nlm.nih.gov/pmc/articles/PMC2443160/
8529	Estriol		Estrogen receptor beta***Estrogen receptor***	0	22	7	0.275588	0.00055	16	0.865801	200	0.001039	0.006502	0.000623	0.000623	0.002499	0.012095
	estradiol congener	estrogen	https://www.drugbank.ca/drugs/DB04573
	low levels of E3 were able to trigger a robust estrogenic response in breast cancer cells		https://www.ncbi.nlm.nih.gov/pubmed/24529907
8504	Estrone		Estrogen receptor***	0	20	7	0.269467	0	16	1	190	0.000938	0.006005	0.000569	0.000569	0	0
	management of perimenopausal and postmenopausal symptoms	estrogen	https://www.drugbank.ca/drugs/DB00655
	the role of estrogens and their metabolites in breast cancer risk		https://www.ncbi.nlm.nih.gov/pmc/articles/PMC4505810/
8521	Mestranol		Estrogen receptor***	0	20	7	0.269467	0	16	1	190	0.000938	0.006005	0.000569	0.000569	0	0
	hormonal contraceptive	estrogen	https://www.drugbank.ca/drugs/DB01357
	Our findings suggest that both current use of contemporary OC preparations for 5 years or longer and lifetime OC durations of use of 15 years or longer confer an increased breast cancer risk among women ages 20-44.		https://www.ncbi.nlm.nih.gov/pmc/articles/PMC4032363/
7847	Clomifene		Estrogen receptor***	0	6	9	0.219342	0	16	1	15	0.000604	0.000986	0.00019	0.00019	0	0
			https://www.drugbank.ca/drugs/DB00882
	possible carcinogenic		https://academic.oup.com/aje/article/161/7/607/70844
			https://www.ncbi.nlm.nih.gov/pubmed/23406556
8511	Dienestrol		Estrogen receptor***	0	20	7	0.269467	0	16	1	190	0.000938	0.006005	0.000569	0.000569	0	0
	atrophic vaginitis and kraurosis vulvae	estrogen	https://www.drugbank.ca/drugs/DB00890
	the role of estrogens and their metabolites in breast cancer risk		https://www.ncbi.nlm.nih.gov/pmc/articles/PMC4505810/
8526	Delta1-dihydrotestosterone		Androgen receptor***	0	12	8	0.218675	0	16	1	66	0.00083	0.002607	0.000352	0.000352	0	0
	anabolic steroid		https://www.drugbank.ca/drugs/DB01481
	Is DHT Production by 5α-Reductase Friend or Foe in Prostate Cancer?		https://www.ncbi.nlm.nih.gov/pmc/articles/PMC4165281/
8547	Azelaic Acid		DNA polymerase I***Tyrosinase***Thioredoxin reductase***3-oxo-5-beta-steroid 4-dehydrogenase***3-oxo-5-alpha-steroid 4-dehydrogenase 2***	0	4	9	0.17779	9e-06	16	0.333333	2	0.000835	0.000449	0.000135	0.000135	0.00023	3.7e-05
		anti-acne	https://www.drugbank.ca/drugs/DB00548
	Antileukemic		https://www.frontiersin.org/articles/10.3389/fphar.2017.00359/full
8550	Monobenzone		Tyrosinase***	0	2	9	0.177695	0	16	1	1	0.000491	0.000232	8.1e-05	8.1e-05	0	0
		vitiligo	https://www.drugbank.ca/drugs/DB00600
	melanoma		https://www.ncbi.nlm.nih.gov/pmc/articles/PMC2869359/
8520	Budesonide		Glucocorticoid receptor***	0	3	8	0.22716	0	16	1	3	0.000365	0.000598	0.000108	0.000108	0	0
		glucocorticosteroid	https://www.drugbank.ca/drugs/DB01222
	lung nodules		https://www.ncbi.nlm.nih.gov/pmc/articles/PMC4405280/
7783	Eplerenone		Mineralocorticoid receptor***	0	6	7	0.287714	0	16	1	15	0.000381	0.002731	0.00019	0.00019	0	0
	diuretic (aldosterone antagonist)		https://www.drugbank.ca/drugs/DB00700
8502	Oxandrolone		Androgen receptor***	0	12	8	0.218675	0	16	1	66	0.00083	0.002607	0.000352	0.000352	0	0
	anabolic steroid		https://www.drugbank.ca/drugs/DB00621
8527	Boldenone		Androgen receptor***	0	12	8	0.218675	0	16	1	66	0.00083	0.002607	0.000352	0.000352	0	0
	anabolic steroid		https://www.drugbank.ca/drugs/DB01541
8568	Desoxycorticosterone Pivalate		Mineralocorticoid receptor***	0	1	9	0.190287	0	16	0	0	0.000183	0.00048	5.4e-05	5.4e-05	0	0
	Mineralocorticoid		https://www.drugbank.ca/drugs/DB01134

## Sheet: Topo 7
Id	Label	timeset	targets	componentnumber	Degree	Eccentricity	closnesscentrality	betweenesscentrality	modularity_class	clustering	triangles	pageranks	eigencentrality	Authority	Hub	bperdpower	btimesdpower
7949	Erlotinib		Epidermal growth factor receptor***Nuclear receptor subfamily 1 group I member 2***	0	11	6	0.292903	0.010137	5	0.454545	25	0.000921	0.002409	0.000325	0.000325	0.092151	0.111503
	targeted antineoplastic (TyrKI)		https://www.drugbank.ca/drugs/DB00530
8467	Vandetanib		Epidermal growth factor receptor***Protein-tyrosine kinase 6***Angiopoietin-1 receptor***Vascular endothelial growth factor A***	0	10	7	0.282627	0.050117	5	0.377778	17	0.000976	0.002119	0.000298	0.000298	0.501173	0.501173
	targeted antineoplastic (TyrKI)		https://www.drugbank.ca/drugs/DB05294
8430	Imatinib		Platelet-derived growth factor receptor beta***Tyrosine-protein kinase ABL1***BCR/ABL fusion protein isoform X9***RET proto-oncogene***High affinity nerve growth factor receptor***Platelet-derived growth factor receptor alpha***Macrophage colony-stimulating factor 1 receptor***Mast/stem cell growth factor receptor Kit***Epithelial discoidin domain-containing receptor 1***	0	9	8	0.208144	6.1e-05	15	0.777778	28	0.00113	0.001345	0.000271	0.000271	0.00068	0.000551
	antineoplastic, myelosuppressive		https://www.drugbank.ca/drugs/DB00619
8423	Sorafenib		Serine/threonine-protein kinase B-raf***Platelet-derived growth factor receptor beta***Vascular endothelial growth factor receptor 1***RAF proto-oncogene serine/threonine-protein kinase***Receptor-type tyrosine-protein kinase FLT3***Vascular endothelial growth factor receptor 2***Vascular endothelial growth factor receptor 3***Proto-oncogene tyrosine-protein kinase receptor Ret***Mast/stem cell g…	0	11	8	0.208015	4.5e-05	15	0.581818	32	0.00141	0.001546	0.000325	0.000325	0.000413	0.0005
	antineoplastic		https://www.drugbank.ca/drugs/DB00398
8452	Dasatinib		Platelet-derived growth factor receptor beta***Tyrosine-protein kinase Yes***Ephrin type-A receptor 2***Signal transducer and activator of transcription 5B***Mast/stem cell growth factor receptor Kit***	0	7	8	0.2078	0	15	1	21	0.000885	0.00108	0.000217	0.000217	0	0
	antineoplastic, myelosuppressive		https://www.drugbank.ca/drugs/DB01254
8454	Sunitinib		Platelet-derived growth factor receptor beta***Vascular endothelial growth factor receptor 1***Platelet-derived growth factor receptor alpha***Vascular endothelial growth factor receptor 3***Mast/stem cell growth factor receptor Kit***	0	8	8	0.207843	1e-06	15	0.892857	25	0.001	0.001204	0.000244	0.000244	1.5e-05	9e-06
	antineoplastic		https://www.drugbank.ca/drugs/DB01268
8462	Nilotinib		Tyrosine-protein kinase ABL1***Mast/stem cell growth factor receptor Kit***	0	9	8	0.208144	6.1e-05	15	0.777778	28	0.00113	0.001345	0.000271	0.000271	0.00068	0.000551
	antineoplastic		https://www.drugbank.ca/drugs/DB04868
8471	Pazopanib		Vascular endothelial growth factor receptor 1***Platelet-derived growth factor receptor beta***Fibroblast growth factor 1***SH2B adapter protein 3***Platelet-derived growth factor receptor alpha***Vascular endothelial growth factor receptor 2***Tyrosine-protein kinase ITK/TSK***Fibroblast growth factor receptor 3***Mast/stem cell growth factor receptor Kit***	0	11	7	0.228604	0.00418	15	0.545455	30	0.001411	0.001581	0.000325	0.000325	0.038	0.04598
	antineoplastic		https://www.drugbank.ca/drugs/DB06589
8473	Bosutinib		Cyclin-dependent kinase 2***Tyrosine-protein kinase ABL1***Tyrosine-protein kinase HCK***Dual specificity mitogen-activated protein kinase kinase 2***Mitogen-activated protein kinase kinase kinase 2***Breakpoint cluster region protein***Dual specificity mitogen-activated protein kinase kinase 1***Proto-oncogene tyrosine-protein kinase Src***Calcium/calmodulin-dependent protein kinase type II subu…	0	11	8	0.205133	0.011867	15	0.363636	20	0.001648	0.001474	0.000325	0.000325	0.107884	0.13054
	antineoplastic, myelosuppressive		https://www.drugbank.ca/drugs/DB06616
8474	Axitinib		Vascular endothelial growth factor receptor 1***Vascular endothelial growth factor receptor 2***Vascular endothelial growth factor receptor 3***	0	6	8	0.2078	1e-06	15	0.933333	14	0.000801	0.000921	0.00019	0.00019	1.3e-05	5e-06
	antineoplastic		https://www.drugbank.ca/drugs/DB06626
8214	Afatinib		Epidermal growth factor receptor***Receptor tyrosine-protein kinase erbB-2***Receptor tyrosine-protein kinase erbB-4***	0	6	7	0.270191	0	5	1	15	0.000583	0.001351	0.00019	0.00019	0	0
	antineoplastic (PKI)		https://www.drugbank.ca/drugs/DB08916
8482	Crizotinib		ALK tyrosine kinase receptor***Hepatocyte growth factor receptor***	0	1	9	0.172078	0	15	0	0	0.000279	0.000128	5.4e-05	5.4e-05	0	0
	antineoplastic		https://www.drugbank.ca/drugs/DB08865
8483	Cabozantinib		Vascular endothelial growth factor receptor 2***Proto-oncogene tyrosine-protein kinase receptor Ret***Hepatocyte growth factor receptor***	0	6	8	0.2078	0.001986	15	0.666667	10	0.000915	0.000886	0.00019	0.00019	0.033102	0.011917
	antineoplastic		https://www.drugbank.ca/drugs/DB08875
8485	Vemurafenib		Serine/threonine-protein kinase B-raf***	0	3	8	0.20455	0	15	1	3	0.0005	0.000445	0.000108	0.000108	0	0
	antineoplastic		https://www.drugbank.ca/drugs/DB08881
8487	Regorafenib		Mitogen-activated protein kinase 11***Tyrosine-protein kinase FRK***Proto-oncogene tyrosine-protein kinase receptor Ret***Vascular endothelial growth factor receptor 3***Angiopoietin-1 receptor***Mast/stem cell growth factor receptor Kit***Discoidin domain-containing receptor 2***Fibroblast growth factor receptor 1***Vascular endothelial growth factor receptor 1***Platelet-derived growth factor r…	0	15	7	0.256953	0.018711	15	0.390476	41	0.001771	0.002805	0.000433	0.000433	0.12474	0.280666
	antineoplastic, colorectal cancer		https://www.drugbank.ca/drugs/DB08896
8488	Ponatinib		Breakpoint cluster region protein***Fibroblast growth factor receptor 3***Proto-oncogene tyrosine-protein kinase receptor Ret***Angiopoietin-1 receptor***Mast/stem cell growth factor receptor Kit***Fibroblast growth factor receptor 1***Tyrosine-protein kinase ABL1***Receptor-type tyrosine-protein kinase FLT3***Fibroblast growth factor receptor 4***Tyrosine-protein kinase Lyn***Platelet-derived gr…	0	13	7	0.256822	0.014787	15	0.487179	38	0.00149	0.002587	0.000379	0.000379	0.113748	0.192234
	antineoplastic, myelosuppressive		https://www.drugbank.ca/drugs/DB08901
7902	Gefitinib		Epidermal growth factor receptor***	0	6	7	0.270191	0	5	1	15	0.000583	0.001351	0.00019	0.00019	0	0
	antineoplastic (PKI)		https://www.drugbank.ca/drugs/DB00317
8125	Lapatinib		Epidermal growth factor receptor***Receptor tyrosine-protein kinase erbB-2***	0	6	7	0.270191	0	5	1	15	0.000583	0.001351	0.00019	0.00019	0	0
	antineoplastic (PKI)		https://www.drugbank.ca/drugs/DB01259
8489	Trametinib		Dual specificity mitogen-activated protein kinase kinase 2***Dual specificity mitogen-activated protein kinase kinase 1***	0	1	9	0.170245	0	15	0	0	0.000276	0.00015	5.4e-05	5.4e-05	0	0
	antineoplastic		https://www.drugbank.ca/drugs/DB08911
8490	Dabrafenib		Serine/threonine-protein kinase B-raf***LIM domain kinase 1***RAF proto-oncogene serine/threonine-protein kinase***Serine/threonine-protein kinase SIK1***Serine/threonine-protein kinase Nek11***	0	3	8	0.20455	0	15	1	3	0.0005	0.000445	0.000108	0.000108	0	0
	antineoplastic		https://www.drugbank.ca/drugs/DB08912
7849	Cetuximab		Epidermal growth factor receptor***	0	6	7	0.270191	0	5	1	15	0.000583	0.001351	0.00019	0.00019	0	0
	antineoplastic (mAb)		https://www.drugbank.ca/drugs/DB00002
7942	Flutamide		Aryl hydrocarbon receptor***Androgen receptor***	0	11	6	0.290872	0.004991	16	0.490909	27	0.000817	0.003068	0.000325	0.000325	0.045373	0.054901
	prostate cancer	anti-androgen	https://www.drugbank.ca/drugs/DB00499
8076	Leflunomide		Aryl hydrocarbon receptor***Protein-tyrosine kinase 2-beta***Dihydroorotate dehydrogenase (quinone) mitochondrial***	0	7	6	0.28755	0.003968	16	0.52381	11	0.000746	0.002262	0.000217	0.000217	0.056689	0.027778
		immunosuppressant RA	https://www.drugbank.ca/drugs/DB01097
	breast cancer, prostate cancer		http://journals.plos.org/plosone/article?id=10.1371/journal.pone.0071555
8457	Indirubin-3'-Monoxime		Cyclin-dependent kinase 2***Cyclin-dependent kinase 5***	0	5	9	0.17036	0	15	1	10	0.000864	0.000637	0.000162	0.000162	0	0
		experimental	https://www.drugbank.ca/drugs/DB02052
		PKI	https://www.spandidos-publications.com/10.3892/or.2012.2094
8438	Phenformin		5'-AMP-activated protein kinase catalytic subunit alpha-1***ATP-sensitive inward rectifier potassium channel 8***	0	4	7	0.234241	0.001986	7	0.5	3	0.000642	0.000569	0.000135	0.000135	0.049652	0.007944
	hypoglycemic		https://www.drugbank.ca/drugs/DB00914
	Repurposing phenformin for the targeting of glioma stem cells and the treatment of glioblastoma		https://www.ncbi.nlm.nih.gov/pmc/articles/PMC5302927/
	anticancer		https://www.ncbi.nlm.nih.gov/pmc/articles/PMC3887985/
			http://www.cell.com/cell-reports/pdf/S2211-1247(16)30035-3.pdf
8413	Bivalirudin		Prothrombin***	0	6	7	0.224326	0	14	1	15	0.000805	0.00081	0.00019	0.00019	0	0
	antithrombotic-direct thrombin inhibitor		https://www.drugbank.ca/drugs/DB00006
	bivalirudin reduces cell invasion in prostate cancer, suggesting novel opportunities for oral direct thrombin inhibitors in cancer therapy		https://www.ncbi.nlm.nih.gov/pmc/articles/PMC3552554/pdf/nihms434730.pdf
8459	Hirulog=Bivalirudin		Prothrombin***	0	6	7	0.224326	0	14	1	15	0.000805	0.00081	0.00019	0.00019	0	0
	antithrombotic-direct thrombin inhibitor		https://www.drugbank.ca/drugs/DB00006
	https://www.ncbi.nlm.nih.gov/pmc/articles/PMC3552554/pdf/nihms434730.pdf
7977	Pentosan Polysulfate		Fibroblast growth factor 1***Fibroblast growth factor 4***Fibroblast growth factor 2***	0	2	8	0.214073	0	15	1	1	0.000381	0.000305	8.1e-05	8.1e-05	0	0
	interstitial cystitis		https://www.drugbank.ca/drugs/DB00686
	anticancer	PKI	http://journals.plos.org/plosone/article?id=10.1371/journal.pone.0177144
			https://www.ncbi.nlm.nih.gov/pmc/articles/PMC5752165/
8458	Olomoucine		Cyclin-dependent kinase 2***Cyclin-dependent kinase 5***	0	5	9	0.17036	0	15	1	10	0.000864	0.000637	0.000162	0.000162	0	0
	experimental		https://www.drugbank.ca/drugs/DB02116
	PKI		http://clincancerres.aacrjournals.org/content/11/13/4875
			https://www.ncbi.nlm.nih.gov/pubmed/19723061
8575	SU9516		Cyclin-dependent kinase 2***Cyclin-dependent kinase 5***	0	5	9	0.17036	0	15	1	10	0.000864	0.000637	0.000162	0.000162	0	0
	experimental		https://www.drugbank.ca/drugs/DB03428
	colon cancer	PKI	https://www.ncbi.nlm.nih.gov/pubmed/12234612
			http://cancerres.aacrjournals.org/content/61/16/6170.long
8576	Flavopiridol		Cyclin-dependent kinase 2***	0	5	9	0.17036	0	15	1	10	0.000864	0.000637	0.000162	0.000162	0	0
	investigated for cancer		https://www.drugbank.ca/drugs/DB03496
	anticancer	PKI	https://www.ncbi.nlm.nih.gov/pmc/articles/PMC5089099/
			https://www.ncbi.nlm.nih.gov/pubmed/16309238
			http://www.mdpi.com/1420-3049/19/9/14366/htm
8435	Lamivudine		Protein P***Reverse Transcriptase***	0	11	8	0.214028	0	16	1	55	0.000959	0.001733	0.000325	0.000325	0	0
			https://www.drugbank.ca/drugs/DB00709
	colorectal cancer		https://clinicaltrials.gov/ct2/show/NCT03144804
	prophylactic lamivudine may have positive effect on the outcome of breast cancer patients with HBsAg positive during chemotherapy		https://www.ncbi.nlm.nih.gov/pmc/articles/PMC3693540/
8434	Delavirdine		Reverse Transcriptase***	0	11	8	0.214028	0	16	1	55	0.000959	0.001733	0.000325	0.000325	0	0
			https://www.drugbank.ca/drugs/DB00705
	pancreatic cancer		http://journals.plos.org/plosone/article?id=10.1371/journal.pone.0130277
8432	Simvastatin		3-hydroxy-3-methylglutaryl-coenzyme A reductase***	0	8	7	0.224276	0	16	1	28	0.000915	0.001165	0.000244	0.000244	0	0
		hypolipidemic	https://www.drugbank.ca/drugs/DB00641
	breast cancer		https://www.nature.com/articles/srep17895
			https://www.ncbi.nlm.nih.gov/pubmed/17125918
	prostate cancer		https://www.ncbi.nlm.nih.gov/pubmed/18679777
	human breast cancer, in vitro		https://www.ncbi.nlm.nih.gov/pubmed/12605351
8431	Efavirenz		Reverse Transcriptase***	0	11	8	0.214028	0	16	1	55	0.000959	0.001733	0.000325	0.000325	0	0
			https://www.drugbank.ca/drugs/DB00625
	pancreatic cancer		http://journals.plos.org/plosone/article?id=10.1371/journal.pone.0130277
	metastatic castration-resistant prostate cancer (mCRPC) - phase II clinical trial		http://theoncologist.alphamedpress.org/content/19/12/1227.full
8429	Rifabutin		DNA-directed RNA polymerase subunit beta***DNA-directed RNA polymerase subunit alpha***DNA-directed RNA polymerase subunit beta'***	0	2	8	0.213167	0	16	1	1	0.000318	0.000265	8.1e-05	8.1e-05	0	0
	near c.15	rifamycin antibiotic	https://www.drugbank.ca/drugs/DB00615
	anti-cancer (lung)		https://www.ncbi.nlm.nih.gov/pubmed/26944016
	proposed for breast cancer treatment		https://www.ncbi.nlm.nih.gov/pmc/articles/PMC5513700/
8426	Zidovudine		Telomerase reverse transcriptase***Reverse Transcriptase***	0	11	8	0.214028	0	16	1	55	0.000959	0.001733	0.000325	0.000325	0	0
			https://www.drugbank.ca/drugs/DB00495
	breast cancer		https://www.ncbi.nlm.nih.gov/pubmed/15598079
			http://cancerres.aacrjournals.org/content/canres/57/12/2341.full.pdf
			https://www.frontiersin.org/articles/10.3389/fonc.2012.00113/full
8425	Cerivastatin		3-hydroxy-3-methylglutaryl-coenzyme A reductase***	0	8	7	0.224276	0	16	1	28	0.000915	0.001165	0.000244	0.000244	0	0
		hypolipidemic	https://www.drugbank.ca/drugs/DB00439
	breast cancer: inhibits the signaling pathways involved in the invasiveness and metastatic properties of highly invasive breast cancer cell lines: an in vitro study.		https://www.ncbi.nlm.nih.gov/pubmed/11470741
8422	Tenofovir		Reverse Transcriptase***	0	11	8	0.214028	0	16	1	55	0.000959	0.001733	0.000325	0.000325	0	0
			https://www.drugbank.ca/drugs/DB00300
	anticancer (cervical cancer cell line HeLa and the breast cancer cell line MCF7)		https://www.ncbi.nlm.nih.gov/pubmed/21713384
8419	Nevirapine		Reverse Transcriptase***	0	11	8	0.214028	0	16	1	55	0.000959	0.001733	0.000325	0.000325	0	0
			https://www.drugbank.ca/drugs/DB00238
	restores androgen signaling in hormone-refractory human prostate carcinoma cells both in vitro and in vivo		https://www.ncbi.nlm.nih.gov/pubmed/19152342
	pancreatic cancer		http://journals.plos.org/plosone/article?id=10.1371/journal.pone.0130277
8418	Lovastatin		3-hydroxy-3-methylglutaryl-coenzyme A reductase***	0	8	7	0.224276	0	16	1	28	0.000915	0.001165	0.000244	0.000244	0	0
		hypolipidemic	https://www.drugbank.ca/drugs/DB00227
	human breast cancer, in vitro		https://www.ncbi.nlm.nih.gov/pubmed/12605351
8417	Pravastatin		3-hydroxy-3-methylglutaryl-coenzyme A reductase***	0	8	7	0.224276	0	16	1	28	0.000915	0.001165	0.000244	0.000244	0	0
		hypolipidemic	https://www.drugbank.ca/drugs/DB00175
	inhibits tumor growth through elevating the levels of apolipoprotein A1		https://www.sciencedirect.com/science/article/pii/S2351979715000626
8442	Rifampicin		Nuclear receptor subfamily 1 group I member 2***DNA-directed RNA polymerase subunit beta***DNA-directed RNA polymerase subunit beta'***	0	6	7	0.270772	0.000992	16	0.733333	11	0.000598	0.001225	0.00019	0.00019	0.016534	0.005952
	near c.15	rifamycin antibiotic	https://www.drugbank.ca/drugs/DB01045
	anti-cancer (hepatic)		https://www.ncbi.nlm.nih.gov/pubmed/20016271
	breast cancer - significantly inhibited the growth of the cancer cells		http://cancerres.aacrjournals.org/content/69/11/4760
8443	Atorvastatin		Dipeptidyl peptidase 4***Aryl hydrocarbon receptor***3-hydroxy-3-methylglutaryl-coenzyme A reductase***	0	18	6	0.288456	0.02559	16	0.313725	48	0.001798	0.00371	0.000514	0.000514	0.142168	0.460625
		hypolipidemic	https://www.drugbank.ca/drugs/DB01076
	anti-diabetic drug DPP-4 inhibitor		https://www.ncbi.nlm.nih.gov/pubmed/18068977
	hyman breast cancer, in vitro		https://www.ncbi.nlm.nih.gov/pubmed/12605351
8444	Fluvastatin		3-hydroxy-3-methylglutaryl-coenzyme A reductase***	0	8	7	0.224276	0	16	1	28	0.000915	0.001165	0.000244	0.000244	0	0
		hypolipidemic	https://www.drugbank.ca/drugs/DB01095
	human breast cancer, in vitro		https://www.ncbi.nlm.nih.gov/pubmed/12605351
8445	Rosuvastatin		3-hydroxy-3-methylglutaryl-coenzyme A reductase***	0	8	7	0.224276	0	16	1	28	0.000915	0.001165	0.000244	0.000244	0	0
		hypolipidemic	https://www.drugbank.ca/drugs/DB01098
	Statins may be linked to a favorable outcome in early breast cancer patients, especially in younger age-groups.		https://www.ncbi.nlm.nih.gov/pmc/articles/PMC5104306/
	Statins and prostate cancer: role of cholesterol inhibition vs. prevention of small GTP-binding proteins. Statins with high bioavailability inhibit cholesterol formation and exert cardioprotective effects at low concentrations, whereas at high concentrations would also be capable of tumor suppression by inhibition of small GTPases involved in cell proliferation, survival, inflammation, angiogenes…		https://www.ncbi.nlm.nih.gov/pmc/articles/PMC3186052/
	Statins have pleiotropic effects on other cancer-related processes such as angiogenesis and inflammation, and also on a number of novel molecular targets and complex signaling pathways		https://www.ncbi.nlm.nih.gov/pmc/articles/PMC4946583/
8447	Atovaquone		Dihydroorotate dehydrogenase (quinone) mitochondrial***Cytochrome b***Dihydroorotate dehydrogenase (quinone) mitochondrial***	0	2	7	0.22343	0	16	1	1	0.000416	0.000256	8.1e-05	8.1e-05	0	0
		antimalarial	https://www.drugbank.ca/drugs/DB01117
	breast cancer		https://www.ncbi.nlm.nih.gov/pmc/articles/PMC5085139/
8450	Rifaximin		Nuclear receptor subfamily 1 group I member 2***DNA-directed RNA polymerase subunit beta***	0	6	7	0.270772	0.000992	16	0.733333	11	0.000598	0.001225	0.00019	0.00019	0.016534	0.005952
	near c.15	rifamycin antibiotic	https://www.drugbank.ca/drugs/DB01220
	anti-cancer (colon)		https://www.ncbi.nlm.nih.gov/pubmed/27279570
	breast cancer (in animal model)		http://pubs.rsc.org/en/content/articlelanding/2018/ra/c7ra09689e#!divAbstract
8453	Sitagliptin		Dipeptidyl peptidase 4***	0	5	7	0.224126	0	16	1	10	0.000732	0.000689	0.000162	0.000162	0	0
		hypoglycemic	https://www.drugbank.ca/drugs/DB01261
	breast cancer		https://www.ncbi.nlm.nih.gov/pubmed/27986440
	prostate cancer		https://www.ncbi.nlm.nih.gov/pmc/articles/PMC5386669/
	reduction in postprandial lipemia		https://www.ncbi.nlm.nih.gov/pubmed/24584549
8456	Dehydroepiandrosterone		Peroxisome proliferator-activated receptor alpha***GABA-A receptor (anion channel)***Estrogen receptor beta***Sigma non-opioid intracellular receptor 1***Nuclear receptor subfamily 1 group I member 2***Nuclear receptor subfamily 1 group I member 3***NMDA receptor***	0	21	6	0.341588	0.054673	16	0.242857	51	0.001118	0.020193	0.000596	0.000596	0.260349	1.14814
	near c.15	ketosteroid	https://www.drugbank.ca/drugs/DB05804
	breast cancer		https://www.ncbi.nlm.nih.gov/pubmed/27260851
	cervical cancer		http://ar.iiarjournals.org/content/34/8/4039.full.pdf+html
8475	Mevastatin		3-hydroxy-3-methylglutaryl-coenzyme A reductase***	0	8	7	0.224276	0	16	1	28	0.000915	0.001165	0.000244	0.000244	0	0
		hypolipidemic	https://www.drugbank.ca/drugs/DB06693
	increases HDACi LBH589-induced cell death in triple-negative breast cancer (TNBC) cells		https://www.ncbi.nlm.nih.gov/pmc/articles/PMC5392290/
			https://academic.oup.com/carcin/article/22/7/1061/2529927
8480	Pitavastatin		3-hydroxy-3-methylglutaryl-coenzyme A reductase***	0	8	7	0.224276	0	16	1	28	0.000915	0.001165	0.000244	0.000244	0	0
		hypolipidemic	https://www.drugbank.ca/drugs/DB08860
	Statins in breast cancer	https://www.ncbi.nlm.nih.gov/pmc/articles/PMC3335774/
		https://www.ncbi.nlm.nih.gov/pmc/articles/PMC5716320/
8481	Rilpivirine		Nuclear receptor subfamily 1 group I member 2***Reverse Transcriptase***	0	16	7	0.271502	0.02163	16	0.541667	65	0.001294	0.002771	0.00046	0.00046	0.135187	0.346078
			https://www.drugbank.ca/drugs/DB08864
	pancreatic cancer		http://journals.plos.org/plosone/article?id=10.1371/journal.pone.0130277
	inhibits BCRP (breast cancer resistance protein)		https://www.ncbi.nlm.nih.gov/pubmed/23428312
8484	Teriflunomide		Dihydroorotate dehydrogenase (quinone) mitochondrial***	0	2	7	0.22343	0	16	1	1	0.000416	0.000256	8.1e-05	8.1e-05	0	0
		immunosuppressant multiple sclerosis	https://www.drugbank.ca/drugs/DB08880
	prostate cancer		https://www.ncbi.nlm.nih.gov/pmc/articles/PMC2887087/
8606	Stavudine		Reverse Transcriptase***	0	11	8	0.214028	0	16	1	55	0.000959	0.001733	0.000325	0.000325	0	0
			https://www.drugbank.ca/drugs/DB00649
	breast cancer		https://www.ncbi.nlm.nih.gov/pubmed/15598079
8613	Emtricitabine		Reverse Transcriptase***	0	11	8	0.214028	0	16	1	55	0.000959	0.001733	0.000325	0.000325	0	0
			https://www.drugbank.ca/drugs/DB00879
	anticancer (cervical cancer cell line HeLa and the breast cancer cell line MCF7)		https://www.ncbi.nlm.nih.gov/pubmed/21713384
8618	Abacavir		Reverse Transcriptase***	0	11	8	0.214028	0	16	1	55	0.000959	0.001733	0.000325	0.000325	0	0
			https://www.drugbank.ca/drugs/DB01048
	prostate cancer		http://journals.plos.org/plosone/article?id=10.1371/journal.pone.0014221
8446	Heparin		Coagulation factor X***P-selectin***	0	6	8	0.186862	0.007921	17	0.466667	7	0.001259	0.000693	0.00019	0.00019	0.132012	0.047524
	anticoagulant		https://www.drugbank.ca/drugs/DB01109
	anti-metastatic properties		https://www.ncbi.nlm.nih.gov/pubmed/17074500
8451	Enoxaparin		Coagulation factor X***	0	4	9	0.157541	0	17	1	6	0.000904	0.000474	0.000135	0.000135	0	0
	anticoagulant		https://www.drugbank.ca/drugs/DB01225
	anti-metastatic properties		https://journals.plos.org/plosone/article?id=10.1371/journal.pone.0011200
			https://www.ncbi.nlm.nih.gov/pmc/articles/PMC4114246/
8472	Apixaban		Coagulation factor X***	0	4	9	0.157541	0	17	1	6	0.000904	0.000474	0.000135	0.000135	0	0
	anticoagulant		https://www.drugbank.ca/drugs/DB06605
	high-dose Apixaban may be able to interfere with cancer cell in vitro, reducing proliferation and increasing cancer cell mortality through apoptosis in several cancer cell lines		https://journals.plos.org/plosone/article?id=10.1371/journal.pone.0185035
8477	Dalteparin		Tissue factor pathway inhibitor***P-selectin***Vascular endothelial growth factor A***	0	4	7	0.229281	0.011857	17	0.333333	2	0.000664	0.000708	0.000135	0.000135	0.296434	0.047429
	anticoagulant		https://www.drugbank.ca/drugs/DB06779
	the observed improved survival in a subgroup of patients with a better prognosis suggests a potential modifying effect of dalteparin on tumor biology.		https://www.ncbi.nlm.nih.gov/pubmed/15143088
	The use of dalteparin relative to coumarin derivatives was associated with improved survival in patients with solid tumors who did not have metastatic disease at the time of an acute venous thromboembolic event		https://www.ncbi.nlm.nih.gov/pubmed/15699480
	Dalteparin caused a similar reduction in A549 cell population growth		https://www.ncbi.nlm.nih.gov/pubmed/23106301
8478	Nadroparin		P-selectin***Proto-oncogene c-Fos***Myc proto-oncogene protein***	0	2	8	0.186724	0	17	1	1	0.000469	0.000245	8.1e-05	8.1e-05	0	0
	anticoagulant		https://www.drugbank.ca/drugs/DB08813
	Nadroparin inhibited cell proliferation by 30% in both cell lines (A549 and CALU1)		https://www.ncbi.nlm.nih.gov/pubmed/23106301
8173	Probucol		ATP-binding cassette sub-family A member 1***	0	1	7	0.221562	0	19	0	0	0.000223	0.000162	5.4e-05	5.4e-05	0	0
		hypolipidemic	https://www.drugbank.ca/drugs/DB01599
	probucol induces anti-proliferative effects via blocking of cell cycle progression and inactivation of NF-κB and MAPK pathways in human ovarian cancer cells		https://www.ncbi.nlm.nih.gov/pmc/articles/PMC6061095/
7922	Acetohexamide		ATP-sensitive inward rectifier potassium channel 1***	0	6	7	0.264304	0	19	1	15	0.000516	0.001445	0.00019	0.00019	0	0
	hypoglycemic		https://www.drugbank.ca/drugs/DB00414
	antineoplastic		https://www.ncbi.nlm.nih.gov/pubmed/23299527
7796	Amlexanox		Protein S100-A12***Fibroblast growth factor 1***Interleukin-3***Protein S100-A13***	0	3	8	0.259938	0.006221	15	0.333333	1	0.000434	0.005051	0.000108	0.000108	0.207375	0.018664
	antiallergic		https://www.drugbank.ca/drugs/DB01025
	anticancer	PKI	https://www.nature.com/articles/cddis2017396
		PKI	http://journals.plos.org/plosone/article?id=10.1371/journal.pone.0161663
8023	Bumetanide		Solute carrier family 12 member 1***Solute carrier family 12 member 4***Solute carrier family 12 member 5***Solute carrier family 12 member 2***Cystic fibrosis transmembrane conductance regulator***	0	12	7	0.255454	0.004283	6	0.590909	39	0.000804	0.00313	0.000352	0.000352	0.035692	0.051397
	diuretic		https://www.drugbank.ca/drugs/DB00887
	antineoplastic		https://www.ncbi.nlm.nih.gov/pmc/articles/PMC4529353/
8005	Propofol		Sodium channel protein type 2 subunit alpha***Sodium channel protein type 4 subunit alpha***	0	4	6	0.2935	0.000166	5	0.666667	4	0.000341	0.002528	0.000135	0.000135	0.004159	0.000665
	general anesthetic		https://www.drugbank.ca/drugs/DB00818
	antineoplastic		http://journals.plos.org/plosone/article?id=10.1371/journal.pone.0114440
			https://www.ncbi.nlm.nih.gov/pubmed/12127688
8416	Adenosine triphosphate		Tyrosine-protein kinase ABL1***Abelson tyrosine-protein kinase 2***	0	5	8	0.204883	0	15	1	10	0.000688	0.000788	0.000162	0.000162	0	0
		nutritional supplementation	https://www.drugbank.ca/drugs/DB00171
	cancer		https://www.nature.com/articles/onc2014113
			https://www.nature.com/articles/onc2010292
8455	Glisoxepide		ATP-sensitive inward rectifier potassium channel 8***	0	3	7	0.234186	0	7	1	3	0.000417	0.00047	0.000108	0.000108	0	0
	hypoglycemic		https://www.drugbank.ca/drugs/DB01289
8415	Adenosine monophosphate		Fructose-16-bisphosphatase 1***5'-AMP-activated protein kinase subunit beta-1***Glycogen phosphorylase liver form***5'-AMP-activated protein kinase subunit beta-2***5'-AMP-activated protein kinase catalytic subunit alpha-1***Cyclic AMP-responsive element-binding protein 1***	0	1	8	0.189821	0	7	0	0	0.000285	0.000118	5.4e-05	5.4e-05	0	0
	nutritional supplementation		https://www.drugbank.ca/drugs/DB00131
8420	Argatroban		Prothrombin***	0	6	7	0.224326	0	14	1	15	0.000805	0.00081	0.00019	0.00019	0	0
	antithrombotic-direct thrombin inhibitor		https://www.drugbank.ca/drugs/DB00278
8412	Lepirudin		Prothrombin***	0	6	7	0.224326	0	14	1	15	0.000805	0.00081	0.00019	0.00019	0	0
	antithrombotic-direct thrombin inhibitor		https://www.drugbank.ca/drugs/DB00001
8461	Suramin		P2Y purinoceptor 2***Prothrombin***Phospholipase A2 membrane associated***Follicle-stimulating hormone receptor***NAD-dependent protein deacylase sirtuin-5 mitochondrial***Ryanodine receptor 1***	0	9	6	0.288704	0.011857	14	0.5	18	0.000904	0.004445	0.000271	0.000271	0.131748	0.106716
	agent against leishmaniasis and trypanosomiasis		https://www.drugbank.ca/drugs/DB04786
8464	Ximelagatran		Prothrombin***	0	6	7	0.224326	0	14	1	15	0.000805	0.00081	0.00019	0.00019	0	0
	antithrombotic-direct thrombin inhibitor		https://www.drugbank.ca/drugs/DB04898
8476	Dabigatran etexilate		Prothrombin***	0	6	7	0.224326	0	14	1	15	0.000805	0.00081	0.00019	0.00019	0	0
	antithrombotic-direct thrombin inhibitor		https://www.drugbank.ca/drugs/DB06695
8460	Hymenialdisine		Cyclin-dependent kinase 2***Cyclin-dependent kinase 5***	0	5	9	0.17036	0	15	1	10	0.000864	0.000637	0.000162	0.000162	0	0
	experimental		https://www.drugbank.ca/drugs/DB02950
8441	Zalcitabine		Reverse Transcriptase***	0	11	8	0.214028	0	16	1	55	0.000959	0.001733	0.000325	0.000325	0	0
	HIV infections treatment		https://www.drugbank.ca/drugs/DB00943
8463	Vildagliptin		Dipeptidyl peptidase 4***	0	5	7	0.224126	0	16	1	10	0.000732	0.000689	0.000162	0.000162	0	0
	hypoglycemic		https://www.drugbank.ca/drugs/DB04876
8468	Alogliptin		Dipeptidyl peptidase 4***	0	5	7	0.224126	0	16	1	10	0.000732	0.000689	0.000162	0.000162	0	0
	hypoglycemic		https://www.drugbank.ca/drugs/DB06203
8470	Saxagliptin		Dipeptidyl peptidase 4***	0	5	7	0.224126	0	16	1	10	0.000732	0.000689	0.000162	0.000162	0	0
	hypoglycemic		https://www.drugbank.ca/drugs/DB06335
8486	Linagliptin		Dipeptidyl peptidase 4***	0	5	7	0.224126	0	16	1	10	0.000732	0.000689	0.000162	0.000162	0	0
	hypoglycemic		https://www.drugbank.ca/drugs/DB08882
8615	Didanosine		Reverse Transcriptase***	0	11	8	0.214028	0	16	1	55	0.000959	0.001733	0.000325	0.000325	0	0
	HIV infections treatment		https://www.drugbank.ca/drugs/DB00900
8428	Fondaparinux sodium		Coagulation factor X***	0	4	9	0.157541	0	17	1	6	0.000904	0.000474	0.000135	0.000135	0	0
	anticoagulant		https://www.drugbank.ca/drugs/DB00569
8427	Acetohydroxamic Acid		Urease subunit alpha***Macrophage metalloelastase***	0	2	9	0.166144	0.001986	17	0	0	0.000654	0.000223	8.1e-05	8.1e-05	0.099305	0.003972
	urological, antagonist of the bacterial enzyme urease		https://www.drugbank.ca/drugs/DB00551
8466	Ecabet		NADPH oxidase organizer 1***Urease subunit alpha***	0	1	10	0.142493	0	17	0	0	0.000427	0.000107	5.4e-05	5.4e-05	0	0
	anti-ulcer and anti-infective agent		https://www.drugbank.ca/drugs/DB05265
8469	Rivaroxaban		Coagulation factor X***	0	4	9	0.157541	0	17	1	6	0.000904	0.000474	0.000135	0.000135	0	0
	anticoagulant		https://www.drugbank.ca/drugs/DB06228
8414	Infliximab		Tumor necrosis factor***	0	4	6	0.288373	0	19	1	6	0.00026	0.004031	0.000135	0.000135	0	0
	anti-inflammatory		https://www.drugbank.ca/drugs/DB00065
8055	Glyburide		G protein-activated inward rectifier potassium channel 4***ATP-binding cassette sub-family A member 1***Bile salt export pump***ATP-sensitive inward rectifier potassium channel 1***Cystic fibrosis transmembrane conductance regulator***	0	10	6	0.284544	0.004365	19	0.4	18	0.000873	0.002694	0.000298	0.000298	0.043645	0.043645
	anti-diabetic		https://www.drugbank.ca/drugs/DB01016
8448	Tolbutamide		ATP-binding cassette sub-family C member 8***ATP-sensitive inward rectifier potassium channel 1***	0	12	6	0.276042	0.003566	19	0.454545	30	0.000823	0.002744	0.000352	0.000352	0.029715	0.042789
	anti-diabetic		https://www.drugbank.ca/drugs/DB01124
8465	Crofelemer		Anoctamin-1***Cystic fibrosis transmembrane conductance regulator***	0	3	7	0.243002	0	19	1	3	0.000305	0.001211	0.000108	0.000108	0	0
	anti-diarrheal		https://www.drugbank.ca/drugs/DB04941
8626	Gliquidone		ATP-binding cassette sub-family C member 8***ATP-sensitive inward rectifier potassium channel 8***	0	9	7	0.249011	0.003793	19	0.5	18	0.000746	0.001789	0.000271	0.000271	0.042146	0.034138
	anti-diabetic		https://www.drugbank.ca/drugs/DB01251
8011	Tolazamide		ATP-sensitive inward rectifier potassium channel 1***	0	6	7	0.264304	0	19	1	15	0.000516	0.001445	0.00019	0.00019	0	0
	hypoglycemic		https://www.drugbank.ca/drugs/DB00839

## Sheet: Topo 8
Id	Label	timeset	targets	componentnumber	Degree	Eccentricity	closnesscentrality	betweenesscentrality	modularity_class	clustering	triangles	pageranks	eigencentrality	Authority	Hub	bperdpower	btimesdpower
8297	Olopatadine		Protein S100-A12***Protein S100-A1***Protein S100-A2***Histamine H1 receptor***	0	79	7	0.333554	0.007863	12	0.974684	3003	0.001273	0.495644	0.002166	0.002166	0.009953	0.621157
	antiallergic antiH1		https://www.drugbank.ca/drugs/DB00768
8233	Terfenadine		Potassium voltage-gated channel subfamily H member 2***Muscarinic acetylcholine receptor M3***Histamine H1 receptor***	0	129	7	0.348926	0.008239	12	0.570373	4709	0.00198	0.669015	0.00352	0.00352	0.006387	1.06289
	anti H1		https://www.drugbank.ca/drugs/DB00342
8382	Flunarizine		Voltage-dependent T-type calcium channel subunit alpha-1H***Voltage-dependent T-type calcium channel subunit alpha-1G***Voltage-dependent T-type calcium channel subunit alpha-1I***Histamine H1 receptor***	0	90	7	0.355956	0.005712	12	0.767041	3072	0.001583	0.502073	0.002464	0.002464	0.006346	0.514036
	anti H1		https://www.drugbank.ca/drugs/DB04841
8279	Astemizole		Potassium voltage-gated channel subfamily H member 2***Histamine H1 receptor***	0	96	7	0.342867	0.005002	12	0.736184	3357	0.001545	0.530498	0.002626	0.002626	0.00521	0.480195
	antiallergic antiH1		https://www.drugbank.ca/drugs/DB00637
8295	Epinastine		5-hydroxytryptamine receptor 2A***5-hydroxytryptamine receptor 7***Histamine H1 receptor***Histamine H2 receptor***	0	110	7	0.342284	0.001494	12	0.670225	4018	0.001712	0.604585	0.003005	0.003005	0.001358	0.164372
	anti H1, anti H2		https://www.drugbank.ca/drugs/DB00751
8220	Benzatropine		Muscarinic acetylcholine receptor M1***Sodium-dependent dopamine transporter***Histamine H1 receptor***	0	140	7	0.348684	0.001424	12	0.557862	5428	0.002034	0.722518	0.003818	0.003818	0.001017	0.199359
	anti H1		https://www.drugbank.ca/drugs/DB00245
8340	Diphenylpyraline		Sodium-dependent dopamine transporter***Histamine H1 receptor***	0	99	7	0.342984	0.000636	12	0.724387	3514	0.001501	0.547754	0.002708	0.002708	0.000643	0.062977
	anti H1		https://www.drugbank.ca/drugs/DB01146
8401	Dimetindene		Muscarinic acetylcholine receptor M2***Histamine H1 receptor***	0	115	7	0.341125	0.000441	12	0.698703	4580	0.001645	0.652196	0.003141	0.003141	0.000384	0.050725
	anti H1		https://www.drugbank.ca/drugs/DB08801
8238	Doxylamine		Muscarinic acetylcholine receptor M1***Histamine H1 receptor***	0	120	7	0.339171	0.000392	12	0.690196	4928	0.0017	0.676016	0.003276	0.003276	0.000327	0.047081
	anti H1		https://www.drugbank.ca/drugs/DB00366
8236	Buclizine		Muscarinic acetylcholine receptor M1***Histamine H1 receptor***	0	120	7	0.339171	0.000392	12	0.690196	4928	0.0017	0.676016	0.003276	0.003276	0.000327	0.047081
	anti H1		https://www.drugbank.ca/drugs/DB00354
8409	Chlorcyclizine		Histamine H1 receptor***	0	78	7	0.331032	0	12	1	3003	0.001151	0.495495	0.002139	0.002139	0	0
	anti H1		https://www.drugbank.ca/drugs/DB08936
8403	Metiamide		Histamine H2 receptor***	0	10	8	0.281285	0	12	1	45	0.000375	0.038921	0.000298	0.000298	0	0
	anti H2		https://www.drugbank.ca/drugs/DB08805
8402	Isothipendyl		Histamine H1 receptor***	0	78	7	0.331032	0	12	1	3003	0.001151	0.495495	0.002139	0.002139	0	0
	anti H1		https://www.drugbank.ca/drugs/DB08802
8400	Chloropyramine		Histamine H1 receptor***	0	78	7	0.331032	0	12	1	3003	0.001151	0.495495	0.002139	0.002139	0	0
	anti H1		https://www.drugbank.ca/drugs/DB08800
8399	Antazoline		Histamine H1 receptor***	0	78	7	0.331032	0	12	1	3003	0.001151	0.495495	0.002139	0.002139	0	0
	anti H1		https://www.drugbank.ca/drugs/DB08799
8398	Alcaftadine		Histamine H1 receptor***	0	78	7	0.331032	0	12	1	3003	0.001151	0.495495	0.002139	0.002139	0	0
	anti H1		https://www.drugbank.ca/drugs/DB06766
8395	Mepyramine		Histamine H1 receptor***	0	78	7	0.331032	0	12	1	3003	0.001151	0.495495	0.002139	0.002139	0	0
			https://www.drugbank.ca/drugs/DB06691
8387	Bepotastine		Histamine H1 receptor***	0	78	7	0.331032	0	12	1	3003	0.001151	0.495495	0.002139	0.002139	0	0
	anti H1		https://www.drugbank.ca/drugs/DB04890
8381	Clofedanol		Histamine H1 receptor***	0	78	7	0.331032	0	12	1	3003	0.001151	0.495495	0.002139	0.002139	0	0
	anti H1		https://www.drugbank.ca/drugs/DB04837
8375	Pheniramine		Histamine H1 receptor***	0	78	7	0.331032	0	12	1	3003	0.001151	0.495495	0.002139	0.002139	0	0
	anti H1		https://www.drugbank.ca/drugs/DB01620
8374	Phenindamine		Histamine H1 receptor***	0	78	7	0.331032	0	12	1	3003	0.001151	0.495495	0.002139	0.002139	0	0
	anti H1		https://www.drugbank.ca/drugs/DB01619
8371	Aceprometazine		Histamine H1 receptor***	0	78	7	0.331032	0	12	1	3003	0.001151	0.495495	0.002139	0.002139	0	0
	anti H1		https://www.drugbank.ca/drugs/DB01615
8356	Alimemazine		Histamine H1 receptor***	0	78	7	0.331032	0	12	1	3003	0.001151	0.495495	0.002139	0.002139	0	0
	anti H1		https://www.drugbank.ca/drugs/DB01246
8353	Bromodiphenhydramine		Histamine H1 receptor***	0	78	7	0.331032	0	12	1	3003	0.001151	0.495495	0.002139	0.002139	0	0
	anti H1		https://www.drugbank.ca/drugs/DB01237
8345	Cyclizine		Estrogen sulfotransferase***Histamine H1 receptor***	0	78	7	0.331032	0	12	1	3003	0.001151	0.495495	0.002139	0.002139	0	0
	anti H1		https://www.drugbank.ca/drugs/DB01176
8335	Levocabastine		Histamine H1 receptor***Neurotensin receptor type 2***	0	78	7	0.331032	0	12	1	3003	0.001151	0.495495	0.002139	0.002139	0	0
	anti H1		https://www.drugbank.ca/drugs/DB01106
8333	Emedastine		Histamine H1 receptor***	0	78	7	0.331032	0	12	1	3003	0.001151	0.495495	0.002139	0.002139	0	0
	anti H1		https://www.drugbank.ca/drugs/DB01084
8331	Diphenhydramine		Histamine H1 receptor***	0	78	7	0.331032	0	12	1	3003	0.001151	0.495495	0.002139	0.002139	0	0
	anti H1		https://www.drugbank.ca/drugs/DB01075
8330	Mequitazine		Histamine H1 receptor***	0	78	7	0.331032	0	12	1	3003	0.001151	0.495495	0.002139	0.002139	0	0
	anti H1		https://www.drugbank.ca/drugs/DB01071
8322	Dimenhydrinate		Histamine H1 receptor***	0	78	7	0.331032	0	12	1	3003	0.001151	0.495495	0.002139	0.002139	0	0
	anti H1		https://www.drugbank.ca/drugs/DB01084
8321	Azelastine		Histamine H1 receptor***	0	78	7	0.331032	0	12	1	3003	0.001151	0.495495	0.002139	0.002139	0	0
	anti H1		https://www.drugbank.ca/drugs/DB00972
8320	Desloratadine		Histamine H1 receptor***	0	78	7	0.331032	0	12	1	3003	0.001151	0.495495	0.002139	0.002139	0	0
	anti H1		https://www.drugbank.ca/drugs/DB00967
8319	Fexofenadine		Histamine H1 receptor***	0	78	7	0.331032	0	12	1	3003	0.001151	0.495495	0.002139	0.002139	0	0
	anti H1		https://www.drugbank.ca/drugs/DB00950
8312	Methdilazine		Histamine H1 receptor***	0	78	7	0.331032	0	12	1	3003	0.001151	0.495495	0.002139	0.002139	0	0
	anti H1		https://www.drugbank.ca/drugs/DB00902
8302	Tripelennamine		Histamine H1 receptor***	0	78	7	0.331032	0	12	1	3003	0.001151	0.495495	0.002139	0.002139	0	0
	anti H1		https://www.drugbank.ca/drugs/DB00792
8294	Carbinoxamine		Histamine H1 receptor***	0	78	7	0.331032	0	12	1	3003	0.001151	0.495495	0.002139	0.002139	0	0
	anti H1		https://www.drugbank.ca/drugs/DB00748
8292	Meclizine		Histamine H1 receptor***	0	78	7	0.331032	0	12	1	3003	0.001151	0.495495	0.002139	0.002139	0	0
	anti H1		https://www.drugbank.ca/drugs/DB00737
8287	Azatadine		Histamine H1 receptor***	0	78	7	0.331032	0	12	1	3003	0.001151	0.495495	0.002139	0.002139	0	0
	anti H1		https://www.drugbank.ca/drugs/DB00719
8270	Hydroxyzine		Histamine H1 receptor***	0	78	7	0.331032	0	12	1	3003	0.001151	0.495495	0.002139	0.002139	0	0
	anti H1		https://www.drugbank.ca/drugs/DB00557
8255	Loratadine		Histamine H1 receptor***	0	78	7	0.331032	0	12	1	3003	0.001151	0.495495	0.002139	0.002139	0	0
	anti H1		https://www.drugbank.ca/drugs/DB00455
8251	Triprolidine		Histamine H1 receptor***	0	78	7	0.331032	0	12	1	3003	0.001151	0.495495	0.002139	0.002139	0	0
	anti H1		https://www.drugbank.ca/drugs/DB00427
8246	Dexbrompheniramine		Histamine H1 receptor***	0	78	7	0.331032	0	12	1	3003	0.001151	0.495495	0.002139	0.002139	0	0
	anti H1		https://www.drugbank.ca/drugs/DB00405
8232	Cetirizine		Histamine H1 receptor***	0	78	7	0.331032	0	12	1	3003	0.001151	0.495495	0.002139	0.002139	0	0
	anti H1		https://www.drugbank.ca/drugs/DB00341
8225	Clemastine		Histamine H1 receptor***	0	78	7	0.331032	0	12	1	3003	0.001151	0.495495	0.002139	0.002139	0	0
	anti H1		https://www.drugbank.ca/drugs/DB00283
8404	Roxatidine acetate		Histamine H2 receptor***	0	10	8	0.281285	0	12	1	45	0.000375	0.038921	0.000298	0.000298	0	0
	anti H2		https://www.drugbank.ca/drugs/DB08806
	anti-allergic (no antiH1), anti-inflammatory		https://www.nature.com/articles/srep41721
8316	Famotidine		Histamine H2 receptor***	0	10	8	0.281285	0	12	1	45	0.000375	0.038921	0.000298	0.000298	0	0
	anti H2		https://www.drugbank.ca/drugs/DB00927
	acute urticaria		https://www.ncbi.nlm.nih.gov/pubmed/10844490
8309	Ranitidine		Histamine H2 receptor***	0	10	8	0.281285	0	12	1	45	0.000375	0.038921	0.000298	0.000298	0	0
	anti H2		https://www.drugbank.ca/drugs/DB00863
	wheal and flare, potentiates the effects of an H1 blocker		https://www.ncbi.nlm.nih.gov/pubmed/19052407
			https://www.ncbi.nlm.nih.gov/pmc/articles/PMC3245442/#B2
8274	Nizatidine		Histamine H2 receptor***	0	10	8	0.281285	0	12	1	45	0.000375	0.038921	0.000298	0.000298	0	0
	anti H2		https://www.drugbank.ca/drugs/DB00585
	urticaria		https://www.ncbi.nlm.nih.gov/pmc/articles/PMC3245442/#B2
8263	Cimetidine		Histamine H2 receptor***	0	10	8	0.281285	0	12	1	45	0.000375	0.038921	0.000298	0.000298	0	0
	anti H2		https://www.drugbank.ca/drugs/DB00501
	treatment of recalcitrant acute allergic urticaria		https://www.ncbi.nlm.nih.gov/pubmed/3777596
			https://www.ncbi.nlm.nih.gov/pmc/articles/PMC3245442/#B2
8388	Tesmilifene		Histamine H1 receptor***	0	78	7	0.331032	0	12	1	3003	0.001151	0.495495	0.002139	0.002139	0	0
	invest anticancer		https://www.drugbank.ca/drugs/DB04905
	anti H1		https://www.ncbi.nlm.nih.gov/pubmed/26112237
			https://www.ncbi.nlm.nih.gov/pubmed/18480139
8410	Butriptyline		5-hydroxytryptamine receptor 2A***Histamine H1 receptor***Sodium-dependent serotonin transporter***	0	125	7	0.352962	0.001223	12	0.597032	4627	0.001862	0.657391	0.003411	0.003411	0.000979	0.1529
		antidepressant	https://www.drugbank.ca/drugs/DB09016

## Sheet: Topo 9
Id	Label	timeset	targets	componentnumber	Degree	Eccentricity	closnesscentrality	betweenesscentrality	modularity_class	clustering	triangles	pageranks	eigencentrality	Authority	Hub	bperdpower	btimesdpower
7767	Succinylcholine		Muscarinic acetylcholine receptor M1***Neuronal acetylcholine receptor subunit alpha-10***Alpha-7 nicotinic cholinergic receptor subunit***Muscarinic acetylcholine receptor M2***Muscarinic acetylcholine receptor M3***	0	8	8	0.270118	0.004162	0	0.535714	15	0.000775	0.008768	0.000244	0.000244	0.052028	0.033298
	peripheral muscle relaxant	PSM	https://www.drugbank.ca/drugs/DB00202
7774	Carbachol		Muscarinic acetylcholine receptor M1***Muscarinic acetylcholine receptor M2***Neuronal acetylcholine receptor subunit alpha-2***	0	8	8	0.270118	0.003513	0	0.535714	15	0.000717	0.008938	0.000244	0.000244	0.043918	0.028107
	anti-glaucoma	PSM, M&N agonist	https://www.drugbank.ca/drugs/DB00411
	produces constriction of the iris and ciliary body
7807	Decamethonium		Acetylcholinesterase***Neuronal acetylcholine receptor subunit alpha-2***	0	17	8	0.274163	0.004214	0	0.786765	107	0.000897	0.013311	0.000487	0.000487	0.024786	0.071633
	muscle relaxant, neuromuscular blocking agent	PSM, N agonist	https://www.drugbank.ca/drugs/DB01245
7798	Pilocarpine		Muscarinic acetylcholine receptor M1***Muscarinic acetylcholine receptor M2***Muscarinic acetylcholine receptor M3***	0	7	8	0.269756	0.00131	0	0.666667	14	0.000637	0.00864	0.000217	0.000217	0.018712	0.009169
	antiglaucoma, dry mouth	PSM, M agonist	https://www.drugbank.ca/drugs/DB01085
	produces contraction of the iris sphincter muscle and ciliary muscle (when given topically to the eyes)
7765	Cevimeline		Muscarinic acetylcholine receptor M1***Muscarinic acetylcholine receptor M3***	0	6	8	0.269684	0.000657	0	0.8	12	0.00053	0.00853	0.00019	0.00019	0.010945	0.00394
	dry mouth in Sjögren's Syndrome	PSM, M1&M3 agonist	https://www.drugbank.ca/drugs/DB00185
	increase tone of the smooth muscle in the gastrointestinal and urinary tracts
7830	Tacrine		Acetylcholinesterase***Cholinesterase***	0	19	8	0.273939	0.001125	0	0.789474	135	0.000877	0.013601	0.000542	0.000542	0.00592	0.02137
	anti-dementia, it has been used to counter the effects of muscle relaxants, WithdrawnUSA	PSM, r-antiChE-ase	https://www.drugbank.ca/drugs/DB00382
7831	Pyridostigmine		Acetylcholinesterase***Cholinesterase***	0	19	8	0.273939	0.001125	0	0.789474	135	0.000877	0.013601	0.000542	0.000542	0.00592	0.02137
	myasthenia gravis, increases efficiency of cholinergic transmission in the neuromuscular junction	PSM, r-antiChE-ase	https://www.drugbank.ca/drugs/DB00545
7832	Galantamine		Cholinesterase***Acetylcholinesterase***	0	19	8	0.273939	0.001125	0	0.789474	135	0.000877	0.013601	0.000542	0.000542	0.00592	0.02137
	anti-dementia	PSM, r-antiChE-ase	https://www.drugbank.ca/drugs/DB00674
	used to reverse the muscular effects of gallamine triethiodide and tubocurarine
7833	Isoflurophate		Acetylcholinesterase***Cholinesterase***	0	19	8	0.273939	0.001125	0	0.789474	135	0.000877	0.013601	0.000542	0.000542	0.00592	0.02137
	anti-glaucoma	PSM, ir-antiChE-ase	https://www.drugbank.ca/drugs/DB00677
	muscle weakness in overdose
7839	Demecarium		Acetylcholinesterase***Cholinesterase***	0	19	8	0.273939	0.001125	0	0.789474	135	0.000877	0.013601	0.000542	0.000542	0.00592	0.02137
	antiglaucoma, constriction of the iris sphincter muscle (causing miosis) and the ciliary muscle	PSM, r-antiChE-ase	https://www.drugbank.ca/drugs/DB00944
7842	Edrophonium		Acetylcholinesterase***Cholinesterase***	0	19	8	0.273939	0.001125	0	0.789474	135	0.000877	0.013601	0.000542	0.000542	0.00592	0.02137
	stimulates muscle contraction, used for the differential diagnosis of myasthenia gravis	PSM, r-antiChE-ase	https://www.drugbank.ca/drugs/DB01010
7795	Bethanechol		Muscarinic acetylcholine receptor M2***	0	3	9	0.212851	0	0	1	3	0.000385	0.000618	0.000108	0.000108	0	0
	increases increase smooth muscle tone (gastric and bladder tone)	PSM, M agonist	https://www.drugbank.ca/drugs/DB01019
7801	Ambenonium		Acetylcholinesterase***	0	15	8	0.273641	0	0	1	105	0.000684	0.012979	0.000433	0.000433	0	0
	the treatment of muscle weakness and fatigue in people with myasthenia gravis	PSM, r-antiChE-ase	https://www.drugbank.ca/drugs/DB01122
7836	Donepezil		Acetylcholinesterase***	0	15	8	0.273641	0	0	1	105	0.000684	0.012979	0.000433	0.000433	0	0
	anti-dementia	PSM, r-antiChE-ase	https://www.drugbank.ca/drugs/DB00843
	Increasing muscle weakness is a possibility and may result in death if respiratory muscles are involved
7838	Hexafluronium		Cholinesterase***	0	10	9	0.215493	0	0	1	45	0.000569	0.002554	0.000298	0.000298	0	0
	peripheral muscle relaxant	PSM, r-antiChE-ase
7840	Physostigmine		Acetylcholinesterase***	0	15	8	0.273641	0	0	1	105	0.000684	0.012979	0.000433	0.000433	0	0
	antiglaucoma, antidot	PSM, r-antiChE-ase	https://www.drugbank.ca/drugs/DB00981
	muscle weakness as sidee effect
7843	Echothiophate		Cholinesterase***	0	10	9	0.215493	0	0	1	45	0.000569	0.002554	0.000298	0.000298	0	0
	antiglaucoma	PSM, ir-antiChE-ase	https://www.drugbank.ca/drugs/DB01057
	enhances the effect of endogenously liberated acetylcholine in iris, ciliary muscle, and other parasympathetically innervated structures of the eye
7844	Neostigmine		Acetylcholinesterase***	0	15	8	0.273641	0	0	1	105	0.000684	0.012979	0.000433	0.000433	0	0
	improves muscle tone in myasthenia gravis, and reverse the effects of muscle relaxants	PSM, r-antiChE-ase	https://www.drugbank.ca/drugs/DB01400
7846	Dimetacrine		Acetylcholinesterase***	0	15	8	0.273641	0	0	1	105	0.000684	0.012979	0.000433	0.000433	0	0
	antidepressant	PSM, r-antiChE-ase	https://www.drugbank.ca/drugs/DB08996
	These effects of tricyclic antidepressants (negative inotropic effect) have been regarded as direct ones on heart muscle.		https://pdfs.semanticscholar.org/6148/e35bcf9f2903534b4e14cebc557e873e0ee3.pdf
7824	Methacholine		Muscarinic acetylcholine receptor M3***	0	3	9	0.212806	0	0	1	3	0.000384	0.000607	0.000108	0.000108	0	0
	diagnostic drug	PSM, M agonist	https://www.drugbank.ca/drugs/DB06709
	bronchoconstriction		https://www.drugbank.ca/drugs/DB06709
	acts directly at the level of bronchial smooth muscle		https://www.atsjournals.org/doi/full/10.1164/ajrccm.162.4.9912103
7834	Malathion		Cholinesterase***	0	10	9	0.215493	0	0	1	45	0.000569	0.002554	0.000298	0.000298	0	0
	ectoparasicide	PSM, ir-antiChE-ase	https://www.drugbank.ca/drugs/DB00772
	like all organophosphate pesticides: muscle twitching and weakness, paralysis of the respiratory muscles, spasm of the muscle of visual accommodation (i.e., ciliary muscle)		https://www.atsdr.cdc.gov/MMG/MMG.asp?id=517&tid=92
7841	Rivastigmine		Acetylcholinesterase***Cholinesterase***	0	19	8	0.273939	0.001125	0	0.789474	135	0.000877	0.013601	0.000542	0.000542	0.00592	0.02137
	anti-dementia	PSM	https://www.drugbank.ca/drugs/DB00989
	Overdosage with cholinesterase inhibitors - Increasing muscle weakness is a possibility and may result in death if respiratory muscles are involved		https://www.drugs.com/pro/rivastigmine.html
7835	Gadopentetate dimeglumine		6-phosphogluconate dehydrogenase decarboxylating***	0	2	8	0.255584	0	12	1	1	0.000292	0.005045	8.1e-05	8.1e-05	0	0
		contrast media	https://www.drugbank.ca/drugs/DB00789
7837	Dacarbazine		6-phosphogluconate dehydrogenase decarboxylating***	0	2	8	0.255584	0	12	1	1	0.000292	0.005045	8.1e-05	8.1e-05	0	0
		antineoplastic	https://www.drugbank.ca/drugs/DB00851
7845	Phenserine		Cholinesterase***	0	10	9	0.215493	0	0	1	45	0.000569	0.002554	0.000298	0.000298	0	0
	invest, anti-dementia	PSM, r-antiChE-ase	https://www.drugbank.ca/drugs/DB04892

[truncated: 17 more sheets: Topo 10, Topo 11, Topo 12, Topo 13, Topo 14, Topo 15, Topo 16, Topo 17, Topo 18, Topo 19, Topo 20, Topo 21, Topo 22, Topo 23, Topo 24, Topo 25, Topo 26]
